# Supplementary material for: Predicting the effectiveness of the online clinical clerkship curriculum: Development of a multivariate prediction model and validation study
Source: PLoS One. 2022 Jan 27;17(1):e0263182. doi: 10.1371/journal.pone.0263182 (PMC8794117; doi:10.1371/journal.pone.0263182)
Supplement: S1 Dataset — (XLSX) [file pone.0263182.s006.xlsx]

## Sheet: sheet1
No	Sex	Year	Time_per_lecture	Frequency_of_lecture	Quiz_3categories	Assigment_3categories	Oral_presentation_3categories	Observation_3categories	Practice_3categories	Meeting_3categories	Interactive_discussion_3categories	Technical_problem_3categories	Satisfaction_binary	Motivation_birany
1	1	6	6	5	0	0	0	0	0	0	0	2	1	0
2	1	5	4	4	1	2	0	0	0	0	0	1	0	0
3	0	6	7	2	0	1	0	0	0	0	0	0	0	0
4	0	6	6	5	1	2	0	0	0	0	0	1	1	0
5	1	6	6	5	0	0	0	0	0	0	0	2	1	1
6	1	6	5	4	0	0	0	0	0	0	0	2	0	0
7	0	6	5	7	1	0	0	0	0	0	0	1	1	1
8	1	5	6	4	1	0	0	0	0	0	0	1	1	0
9	1	6	4	2	0	2	0	0	0	0	0	2	0	0
10	1	6	6	6	1	1	0	0	0	0	0	2	0	0
11	0	5	6	6	0	1	0	0	0	0	1	2	0	0
12	0	5	6	6	0	0	0	0	0	0	0	1	0	0
13	0	5	3	3	1	1	1	0	0	0	0	2	0	0
14	1	5	3	5	0	2	0	0	0	0	0	1	0	0
15	1	5	4	5	0	1	0	0	0	0	1	2	0	1
16	1	5	4	6	1	1	1	0	0	0	0	2	0	0
17	1	6	4	3	1	2	1	0	0	0	1	1	1	1
18	0	6	2	6	0	2	2	2	0	0	0	2	0	0
19	1	6	0	0	0	2	0	0	0	0	0	2	0	0
20	1	5	4	6	0	1	0	0	0	0	0	1	0	1
21	1	6	6	5	0	2	1	0	0	1	0	1	1	1
22	1	6	0	0	0	2	0	0	0	0	0	0	1	0
23	0	6	5	6	1	2	2	0	1	2	2	1	1	1
24	1	6	4	1	2	2	0	0	0	0	0	2	0	0
25	0	6	1	6	2	2	2	2	1	2	2	0	1	1
26	1	6	2	2	1	0	0	0	0	0	0	1	1	1
27	0	5	4	5	1	1	1	0	0	0	0	2	0	0
29	0	6	4	5	2	2	0	0	0	0	1	2	1	0
30	0	6	5	12	1	0	0	0	0	0	0	1	0	0
31	1	6	6	5	0	2	1	0	0	1	0	1	1	1
32	0	6	4	5	0	0	0	0	0	0	0	2	0	0
33	1	6	4	11	1	1	0	0	0	0	1	1	1	1
34	0	6	3	6	1	2	0	0	0	0	0	1	1	0
35	0	6	0	0	2	2	2	0	0	0	1	1	1	1
36	1	6	0	0	1	1	0	0	0	0	0	1	1	0
37	0	6	5	4	1	0	0	0	0	0	0	0	0	0
38	1	5	5	6	1	1	1	0	1	0	0	2	0	1
39	0	6	6	5	0	1	0	0	0	0	1	1	1	1
40	0	6	5	3	0	2	0	0	0	0	0	2	0	0
41	0	6	0	0	2	2	0	0	0	2	2	1	1	1
42	1	6	0	0	0	2	1	0	0	0	0	0	0	0
43	0	6	6	5	2	2	0	0	0	0	0	2	0	0
44	0	6	1	1	2	2	2	2	2	2	2	2	1	1
45	0	5	6	4	1	0	0	0	0	0	0	2	0	0
46	1	6	4	5	1	2	0	0	0	0	0	2	0	0
48	1	6	0	0	0	0	0	0	0	0	0	1	0	0
49	1	6	6	2	0	0	0	0	0	0	0	2	0	0
50	0	6	0	0	2	2	1	0	0	0	1	0	0	0
51	0	6	4	1	0	0	0	0	0	0	0	1	0	0
52	1	6	0	0	0	0	0	0	0	0	0	2	0	0
53	0	6	4	1	0	1	0	0	0	0	0	1	0	1
54	0	6	2	1	0	2	0	0	0	0	2	0	1	1
55	0	6	0	0	0	0	0	0	0	0	0	2	0	0
56	0	6	6	1	0	1	0	0	0	0	0	2	0	0
57	0	6	5	5	2	1	1	0	0	1	1	1	1	1
58	1	6	3	11	2	2	0	0	0	0	0	1	1	0
59	0	6	4	1	0	2	1	0	1	1	0	1	0	1
60	0	6	5	2	1	1	0	0	0	0	1	0	1	0
61	1	6	6	5	1	1	0	0	0	0	0	1	0	1
63	1	6	0	0	0	0	0	0	0	0	0	0	0	0
64	0	6	0	0	0	0	0	0	0	0	0	0	0	1
65	0	5	0	0	2	2	0	0	0	0	0	0	1	0
66	0	5	6	2	2	2	1	0	0	0	0	1	0	0
67	1	5	5	4	2	2	1	0	0	0	2	1	0	0
68	1	5	6	1	2	2	0	0	0	0	0	0	0	0
69	0	6	0	0	0	1	0	0	0	0	0	0	0	1
70	0	5	0	0	2	2	0	0	0	0	0	1	0	0
71	1	6	0	0	1	2	1	1	0	1	0	0	1	1
72	1	5	4	3	0	0	0	0	0	0	0	2	0	0
73	1	6	0	0	1	0	0	0	0	0	1	2	1	1
74	1	6	3	6	0	0	0	0	0	0	1	2	0	0
76	0	6	0	0	1	1	0	0	0	0	0	0	0	0
77	1	6	0	0	1	2	0	0	0	0	0	2	1	0
78	0	6	0	0	0	2	0	0	0	0	0	2	0	0
79	0	6	5	3	0	1	1	0	0	1	2	1	0	1
80	0	6	5	4	2	1	1	0	0	0	0	1	0	0
81	0	6	2	1	1	2	0	0	0	0	2	1	0	0
82	0	6	5	6	0	0	0	0	0	0	0	1	0	0
83	0	6	4	5	0	1	1	0	1	0	1	0	0	0
84	1	5	0	0	2	1	0	0	0	0	0	1	1	1
85	1	6	0	0	2	2	0	0	0	0	0	1	1	0
86	0	5	3	3	1	1	0	0	0	0	0	1	0	0
87	0	6	0	0	0	1	0	0	1	0	0	0	0	1
88	1	6	5	6	1	2	2	0	1	1	0	2	1	1
89	0	6	4	11	1	1	1	0	0	1	2	1	1	1
90	1	5	0	0	0	1	1	0	0	0	0	2	0	0
91	0	6	4	6	1	1	1	0	1	0	2	2	1	1
92	0	6	4	6	0	0	1	0	0	0	2	1	0	0
93	0	6	4	5	1	1	0	0	0	0	0	2	0	0
94	0	6	5	2	2	2	0	0	0	0	0	0	0	1
95	1	6	0	0	1	2	1	0	0	0	2	0	1	1
96	0	5	3	1	1	2	0	0	0	0	0	2	1	0
97	1	6	0	0	0	2	0	0	0	0	0	2	1	0
98	1	6	6	5	0	0	0	0	0	0	0	2	1	0
99	0	5	6	8	0	2	0	0	0	0	0	1	1	0
100	0	6	4	11	2	2	2	0	0	0	1	0	1	0
101	1	6	0	0	0	0	0	0	0	0	0	0	0	0
102	1	6	1	1	0	0	0	0	0	0	0	0	0	0
103	0	6	0	0	0	0	0	0	0	0	0	2	0	0
105	0	6	0	0	0	0	0	0	0	0	0	1	0	0
106	1	6	3	1	0	0	0	0	0	0	0	0	0	0
107	1	6	0	0	1	1	1	0	0	0	0	1	0	1
108	1	6	0	0	0	0	0	0	0	0	0	1	0	0
109	0	6	0	0	2	0	0	2	2	0	0	0	1	1
111	0	6	1	1	0	0	0	0	0	0	0	1	0	0
112	1	6	5	4	1	1	1	0	0	0	1	1	1	0
113	0	6	0	0	0	0	0	0	0	0	0	0	1	1
114	0	6	0	0	0	2	0	0	0	0	0	1	1	0
115	0	5	5	2	1	1	0	0	0	0	0	0	0	1
116	1	5	6	2	2	2	0	0	0	0	0	2	0	0
117	1	6	0	0	0	1	0	0	0	0	0	0	0	0
119	0	5	5	4	1	1	1	0	1	2	2	0	1	1
120	1	6	5	5	0	0	0	0	0	0	0	1	0	0
122	0	5	5	8	1	2	2	0	0	0	1	1	0	0
123	1	6	1	1	1	0	0	0	0	0	0	0	0	0
125	1	6	3	5	1	1	0	0	0	0	0	1	1	0
126	0	6	4	8	1	0	0	0	0	0	2	0	0	0
127	0	6	4	11	0	1	1	0	0	0	1	2	1	0
128	0	5	5	9	1	1	0	0	0	0	1	2	0	1
129	0	6	0	0	1	0	0	0	0	0	0	0	0	0
130	0	6	3	3	2	1	0	0	0	2	2	0	1	1
131	0	6	0	0	1	0	0	0	1	0	0	0	1	1
132	0	6	0	0	0	0	0	2	0	0	0	0	1	1
133	0	6	5	6	1	1	0	0	0	0	0	1	0	1
134	1	5	5	9	0	1	1	0	0	0	0	1	0	0
135	1	6	0	0	1	2	2	0	0	0	0	2	0	1
136	0	6	3	6	2	2	0	0	0	1	1	0	0	0
137	0	6	5	5	0	1	0	0	0	0	0	0	0	0
138	1	6	4	8	0	1	0	0	0	0	0	2	0	0
139	0	6	6	5	0	0	1	0	0	0	0	1	0	0
140	0	6	0	0	1	2	1	0	0	0	1	0	1	1
141	0	6	3	10	1	2	0	0	0	0	0	0	0	1
142	0	6	4	5	1	2	1	0	0	0	0	1	0	1
143	0	6	4	6	0	2	0	0	0	0	0	2	1	0
144	1	6	4	4	1	1	1	0	1	1	1	0	1	1
145	0	6	6	6	1	0	0	0	0	0	0	1	1	1
146	0	6	5	8	0	1	1	0	0	0	0	1	1	1
147	0	6	2	6	1	2	0	0	0	0	0	0	1	0
148	0	6	2	11	0	2	0	0	0	2	0	1	1	1
149	1	5	7	4	1	1	1	0	0	0	0	1	0	0
150	0	6	3	12	1	0	0	2	0	1	0	1	0	0
151	1	6	0	0	0	0	0	0	0	0	0	1	0	0
152	0	6	6	9	0	0	0	0	0	0	0	1	0	0
153	0	6	2	11	1	2	0	0	0	2	0	0	0	1
154	0	6	5	3	1	2	2	0	0	0	2	1	1	0
155	1	6	5	6	2	2	0	0	0	0	2	1	1	1
156	0	6	5	3	1	1	1	0	0	0	2	2	1	1
157	0	6	2	11	1	1	1	0	0	0	0	0	0	0
159	1	6	0	0	0	2	0	0	0	0	0	1	1	0
160	1	5	5	4	1	2	1	0	0	0	0	2	0	0
161	0	5	5	4	1	0	0	0	0	1	0	2	0	1
162	1	5	4	6	1	2	1	0	0	0	0	0	0	0
163	0	6	4	6	1	2	0	0	0	0	0	1	0	0
164	0	6	3	6	1	2	1	0	0	0	0	0	1	1
166	1	5	5	5	1	2	1	0	0	0	0	0	0	0
167	1	6	0	0	1	1	1	1	1	1	1	0	1	1
168	1	6	2	1	2	2	2	0	0	0	0	0	1	0
169	0	6	3	6	1	1	1	1	1	1	1	1	1	0
170	1	5	5	3	2	2	0	0	0	0	0	2	0	0
171	0	6	2	11	2	2	2	2	0	2	2	0	1	1
172	0	6	5	6	0	0	0	0	0	0	0	0	0	0
173	0	5	4	4	1	1	1	0	1	0	1	1	1	1
174	0	6	4	6	0	0	0	0	0	0	0	1	1	1
175	1	6	3	2	2	2	1	2	0	1	0	0	1	0
176	1	5	4	1	0	0	0	0	0	0	0	0	0	0
177	1	5	4	1	0	0	0	0	0	0	0	0	0	0
178	0	5	5	6	0	0	0	0	0	0	0	1	0	0
179	0	6	6	7	0	0	0	0	0	0	0	1	0	0
180	0	5	4	4	2	1	1	0	0	2	2	1	0	0
181	0	5	7	2	1	0	0	0	1	0	0	1	0	0
182	1	5	4	5	0	2	0	0	0	0	0	0	0	1
183	0	6	5	11	0	2	0	0	0	0	0	1	0	0
184	0	6	4	2	1	1	1	1	1	1	1	1	1	1
185	0	6	2	3	0	2	0	0	0	0	0	0	0	0
186	1	6	3	6	0	0	0	0	1	0	0	0	0	0
187	1	6	3	6	0	0	0	0	1	0	0	0	0	0
188	1	6	0	0	0	0	0	0	0	0	0	0	0	0
189	1	6	4	12	1	2	1	0	0	0	0	1	0	0
190	0	6	4	4	1	2	2	0	0	0	0	1	1	1
191	0	6	7	4	2	2	0	0	0	0	1	1	0	0
192	1	5	4	5	1	2	1	0	0	0	0	2	1	0
193	1	6	4	3	1	2	0	0	0	0	0	2	1	0
194	1	6	1	6	1	2	2	0	0	0	0	1	0	1
195	0	5	0	0	2	2	2	1	0	2	2	0	0	0
196	1	5	5	7	2	2	2	0	0	1	2	2	1	1
197	1	6	3	3	1	2	0	0	0	0	0	2	0	0
198	1	6	3	3	2	2	0	0	0	0	1	0	0	0
199	0	6	5	6	1	2	1	0	0	0	0	2	0	0
200	1	5	5	11	1	2	0	0	0	0	0	1	0	1
201	0	6	4	6	1	1	0	0	0	0	0	0	1	1
202	0	6	2	11	2	2	0	0	0	0	0	0	1	1
203	0	6	3	6	0	1	0	0	0	0	1	1	1	1
204	0	6	5	4	1	1	1	0	0	1	2	2	1	1
206	0	5	2	4	2	2	2	2	2	2	2	0	1	1
207	0	5	3	2	2	2	1	0	0	1	0	1	0	1
209	0	6	2	6	1	1	0	2	0	0	0	0	1	1
210	0	5	3	3	2	2	0	0	1	0	0	1	1	0
211	0	5	5	10	0	0	1	0	0	0	0	2	0	0
212	0	5	4	7	1	1	1	0	1	1	2	0	1	1
213	0	6	5	4	1	0	0	0	0	0	0	0	0	0
214	0	5	5	7	1	1	1	0	0	0	1	1	1	1
215	0	5	6	6	2	2	1	0	0	0	1	0	0	1
216	1	5	6	6	1	2	0	0	0	0	0	0	0	1
217	0	5	5	6	0	1	0	1	0	1	0	2	0	0
218	0	5	4	5	2	1	0	0	0	0	0	2	0	1
219	0	5	4	6	1	2	1	0	0	0	1	0	0	0
220	0	5	6	9	1	1	1	0	0	0	0	2	0	0
221	0	5	3	3	2	2	1	0	0	0	0	1	1	1
222	0	6	5	4	1	0	0	0	0	0	0	0	0	0
223	1	5	4	4	1	2	0	0	0	0	0	2	0	0
225	0	6	4	4	1	0	0	0	0	0	0	1	0	1
226	0	6	5	2	2	2	0	0	0	0	0	2	0	1
227	1	6	5	4	0	1	0	0	0	0	0	1	1	0
228	0	6	5	4	0	1	2	0	0	2	2	1	0	0
229	0	6	3	4	1	1	1	0	0	0	0	0	1	0
230	1	6	4	6	1	0	0	0	0	0	0	1	1	1
231	1	6	5	4	0	0	0	0	0	0	0	2	0	0
232	1	6	4	4	1	2	1	0	0	0	0	1	1	1
233	1	6	4	3	1	1	0	0	0	0	1	2	1	1
234	0	6	4	5	1	0	0	0	0	0	0	1	1	1
235	1	6	5	6	0	0	0	0	0	0	0	0	0	0
236	0	6	1	1	2	2	0	0	0	0	0	0	0	0
237	1	6	5	4	2	2	0	0	0	0	0	1	0	0
238	1	5	5	5	1	0	0	0	0	0	1	1	0	0
239	1	6	4	3	0	0	0	0	0	0	0	1	0	0
240	0	6	5	4	1	2	0	0	0	0	0	0	0	0
241	1	5	5	5	1	0	1	0	0	2	2	0	1	1
242	0	6	4	6	1	0	0	0	0	0	0	1	1	1
243	1	6	4	7	1	1	1	1	2	2	2	0	1	1
244	1	6	3	6	0	0	0	0	1	0	0	0	0	0
245	1	5	6	6	1	1	1	0	0	1	1	0	0	0
246	1	6	2	4	2	1	2	0	0	0	2	1	1	1
247	1	6	4	6	2	1	0	0	1	0	0	1	0	1
248	0	6	5	6	0	0	0	0	0	0	0	1	0	0
249	1	6	6	9	1	1	0	1	1	0	2	1	1	1
250	1	6	4	4	0	0	0	0	0	0	2	0	0	0
251	0	6	4	2	0	0	0	0	0	0	0	0	0	0
252	1	5	4	1	0	0	0	0	0	0	0	0	0	0
253	0	6	6	6	0	0	0	0	0	0	0	0	0	0
254	0	6	4	6	0	2	0	0	0	0	0	0	1	1
255	1	6	3	5	1	2	2	0	0	0	0	0	0	0
256	0	6	5	5	0	0	0	0	0	0	1	2	0	0
257	1	5	4	4	0	0	0	0	0	2	1	0	1	0
258	1	5	5	5	0	1	0	0	0	0	0	0	0	0
259	0	5	7	6	2	2	1	1	1	2	2	1	1	1
260	0	5	2	6	2	2	1	0	1	1	1	1	0	0
261	0	5	5	2	1	2	0	0	0	0	0	0	0	1
262	1	5	2	6	2	2	1	0	0	2	2	1	1	1
263	1	5	2	6	1	2	2	0	0	2	0	0	0	0
264	1	5	7	6	1	1	0	0	0	0	0	2	0	0
265	1	5	2	6	2	1	0	0	0	0	2	0	1	0
266	1	5	3	6	0	2	0	0	0	0	1	1	1	1
267	1	6	5	3	1	0	1	0	0	0	0	2	0	0
268	0	5	4	4	1	2	2	2	0	1	0	0	1	1
269	1	5	3	3	1	2	1	0	0	0	1	0	0	1
270	1	5	5	5	1	1	0	0	0	0	0	1	0	0
271	1	5	4	4	1	2	2	2	1	1	2	1	0	0
272	0	5	4	5	1	2	1	0	0	0	0	2	0	0
273	0	5	4	3	1	2	1	0	1	0	0	1	0	0
274	0	5	1	5	2	1	0	1	0	1	0	1	1	0
275	1	5	5	2	2	2	1	0	0	0	0	2	0	0
276	1	5	0	0	1	1	1	0	0	1	0	1	0	0
277	1	5	5	6	1	2	1	0	0	1	0	1	0	0
278	0	5	5	6	1	1	2	0	0	0	2	2	0	0
279	1	5	5	12	1	0	2	0	0	0	0	1	1	1
280	1	6	5	6	0	0	0	0	0	0	1	1	1	0
281	0	6	6	12	1	0	1	0	0	0	1	1	0	0
282	1	5	5	4	1	2	2	0	0	0	1	1	1	1
283	0	5	4	7	1	2	0	0	0	0	1	0	1	1
284	0	6	4	6	0	0	0	0	0	0	0	1	0	0
285	0	5	5	6	0	2	0	0	0	0	2	0	1	0
286	0	5	5	5	2	2	2	2	2	2	2	0	1	1
287	0	6	2	3	0	0	1	0	0	0	1	0	0	0
288	1	6	4	2	0	1	0	0	0	0	1	0	0	0
289	1	5	5	8	1	1	1	0	1	0	0	2	0	0
290	0	5	3	5	1	2	0	0	0	0	0	2	0	0
291	1	5	4	4	0	2	0	0	0	0	0	1	0	1
292	1	5	4	1	0	0	0	0	0	0	0	0	0	0
293	1	5	4	3	1	2	0	0	0	0	0	0	0	0
294	1	5	4	6	1	2	0	0	0	1	1	2	0	0
295	1	5	4	3	1	2	2	0	0	0	0	1	0	0
296	0	6	7	6	2	2	2	2	2	2	2	0	0	1
297	1	6	7	4	1	1	1	0	0	0	0	2	1	1
298	1	6	5	1	1	1	0	0	0	0	0	0	0	0
299	0	5	5	5	0	1	0	0	0	0	0	1	0	1
300	1	5	4	1	0	0	0	0	0	0	0	0	0	0
301	1	5	4	6	2	2	2	1	2	0	0	1	1	1
302	0	5	6	4	1	1	0	0	0	0	0	2	0	0
303	0	5	5	6	2	2	1	0	0	2	2	0	0	0
304	0	5	5	6	2	2	1	0	0	2	2	0	0	0
305	1	6	7	6	1	2	0	0	0	1	0	0	1	1
306	0	5	4	4	1	2	1	0	0	1	0	1	0	0
307	1	6	3	6	2	2	1	0	0	0	2	1	1	0
308	1	5	3	4	1	2	0	2	0	1	0	1	0	0
309	0	6	4	11	1	1	1	0	0	0	0	2	0	1
310	1	5	5	3	1	1	0	0	0	0	0	1	0	0
311	1	5	0	0	0	2	0	0	0	0	0	1	0	0
312	0	5	6	4	0	2	2	0	0	2	2	0	1	1
313	1	6	5	7	1	0	0	0	0	0	1	0	1	1
314	1	6	4	3	1	1	0	0	0	0	1	1	0	0
315	0	6	0	0	1	1	0	0	0	0	0	1	0	0
316	1	5	2	6	0	2	2	0	0	2	0	2	1	0
317	1	5	5	8	1	2	0	0	0	0	2	2	0	1
318	1	6	0	0	1	1	0	0	0	0	0	0	0	0
319	1	6	0	0	0	1	0	0	0	0	0	0	0	1
320	0	6	5	3	0	1	0	0	0	1	0	0	1	0
321	1	6	4	4	2	2	1	0	0	0	0	2	0	0
322	1	6	5	2	1	2	0	0	0	0	0	2	0	0
323	1	6	7	2	0	2	1	0	0	0	1	2	0	0
324	0	6	5	1	2	2	1	0	0	0	2	1	0	0
325	1	6	2	6	0	0	0	0	0	0	0	1	0	0
326	0	6	5	6	0	1	0	0	0	0	0	0	1	1
327	0	6	0	0	0	0	0	0	0	0	0	0	0	1
328	1	6	7	5	1	1	0	0	0	0	0	2	0	0
329	0	6	4	6	2	2	0	0	0	2	2	1	1	1
330	1	6	5	2	1	1	1	0	0	0	0	1	0	0
331	1	5	5	7	1	1	1	0	0	0	1	1	0	0
332	0	6	3	6	1	2	0	0	0	0	0	1	1	0
333	0	6	2	11	2	2	0	0	0	0	0	1	0	0
334	0	6	1	6	2	2	2	2	2	2	2	0	1	1
335	0	6	0	0	0	0	0	0	0	0	0	1	0	0
336	0	6	4	5	1	2	0	0	0	1	0	2	1	1
337	1	6	0	0	0	0	0	0	0	0	0	1	0	0
338	0	6	3	3	1	2	1	0	0	0	0	1	0	1
339	1	6	6	9	1	0	0	0	0	0	0	2	0	1
340	0	6	5	6	2	2	2	0	2	2	2	0	1	1
341	1	6	6	4	2	0	0	0	0	0	0	1	1	1
342	1	5	0	0	1	1	0	0	0	0	0	0	0	1
343	0	6	4	6	0	0	0	0	0	0	0	1	0	0
344	1	6	7	3	0	0	0	0	0	0	0	1	0	0
345	0	6	5	5	1	0	1	0	0	0	0	1	1	1
346	0	6	5	7	1	1	2	0	0	1	1	0	1	0
347	0	6	5	3	1	1	0	0	0	0	0	1	0	0
348	0	6	3	2	1	2	0	0	0	0	0	0	0	0
349	0	6	5	6	1	2	0	0	0	0	0	1	1	1
350	0	6	0	0	1	2	0	2	0	0	0	2	0	0
351	0	5	5	4	1	1	0	0	0	0	1	0	0	0
352	0	5	0	0	0	2	0	0	0	0	0	0	0	0
353	1	5	5	6	1	2	1	0	0	0	0	1	0	0
354	1	5	4	4	0	1	1	0	0	0	1	2	0	0
355	0	6	7	6	1	0	1	0	0	0	0	1	0	0
356	1	6	2	6	1	1	0	0	0	0	0	2	0	0
357	1	6	4	11	1	2	0	0	0	0	0	1	0	0
358	1	6	3	6	1	1	1	0	0	0	0	1	0	0
359	0	6	3	6	1	1	0	0	0	0	1	2	0	0
360	1	6	5	6	0	0	0	0	0	0	0	2	0	0
361	1	5	5	2	1	1	0	0	1	1	1	2	0	1
362	0	6	5	4	1	1	2	0	0	0	0	2	1	0
363	1	6	4	7	0	2	0	0	0	0	0	1	1	0
364	0	5	4	5	2	2	2	2	1	2	2	0	1	1
365	0	6	5	8	1	1	1	0	0	0	1	1	0	1
366	1	6	3	4	1	2	1	0	0	0	0	1	1	0
367	0	5	5	6	1	2	1	0	1	0	1	1	1	1
368	0	5	4	3	0	1	0	0	0	0	0	0	0	0
369	0	6	4	11	1	0	1	0	0	0	0	0	1	1
370	0	5	5	6	0	0	0	0	0	0	0	2	0	0
371	1	5	4	4	0	1	1	0	0	0	1	2	0	0
372	1	6	5	4	0	0	0	0	0	0	0	1	1	1
373	1	5	6	7	2	2	2	2	1	2	2	0	1	1
374	1	5	4	12	1	1	1	0	0	0	1	1	0	0
375	0	5	6	4	0	0	0	0	0	0	0	1	1	1
376	0	6	4	6	0	1	0	0	0	0	0	0	1	0
377	1	5	0	0	2	1	0	0	0	0	0	1	0	1
378	0	5	4	4	1	1	0	0	0	0	0	1	0	1
379	0	6	0	0	0	0	0	0	0	0	0	2	1	0
380	0	6	6	5	1	1	0	0	0	0	0	2	0	0
381	0	6	6	5	0	1	0	0	0	0	0	0	0	0
382	1	5	4	2	1	2	0	0	0	0	0	1	1	0
383	1	6	0	0	1	2	1	0	0	0	0	0	0	1
384	1	6	4	2	0	2	1	0	0	0	0	1	0	0
385	1	6	5	3	0	2	0	0	0	0	1	0	0	0
386	0	6	5	2	1	2	0	0	0	0	1	1	0	1
387	0	6	5	5	1	1	1	0	0	0	0	1	0	0
388	0	6	2	4	1	1	0	1	0	0	0	0	0	0
389	0	6	6	6	1	0	0	0	0	0	0	0	1	1
390	0	6	6	8	1	1	1	0	0	0	1	0	1	1
391	1	6	4	5	2	2	1	0	0	0	0	0	0	0
392	1	5	4	5	2	2	1	0	1	0	0	2	1	1
393	1	5	5	5	1	2	0	0	0	0	1	2	0	0
394	1	5	5	6	0	1	0	0	0	0	1	2	0	0
395	1	5	5	4	0	0	0	0	0	0	0	2	0	0
396	1	5	5	5	1	2	2	0	1	0	1	2	0	0
397	1	5	4	4	1	1	1	0	1	0	0	1	0	0
398	0	5	6	6	1	1	2	0	0	0	1	0	1	1
399	0	5	4	7	2	2	1	0	0	0	2	1	1	1
400	1	5	4	6	1	1	1	0	0	0	1	1	1	0
401	1	6	4	2	2	2	0	0	0	0	0	0	1	0
402	1	6	0	0	1	2	0	0	0	0	0	1	0	0
403	0	5	3	2	0	0	1	0	0	0	0	0	0	0
404	0	5	4	3	0	2	0	0	0	0	1	2	0	0
405	0	5	4	8	1	1	0	0	0	0	0	2	1	1
406	0	5	6	9	1	2	2	0	0	0	0	2	0	0
407	0	5	5	5	2	1	1	0	0	0	0	2	1	0
408	0	5	5	8	1	2	1	0	0	0	0	1	0	0
409	0	5	5	7	2	1	0	0	0	0	2	2	0	0
410	1	5	5	5	1	2	0	0	0	0	0	2	0	0
411	0	6	6	3	2	2	2	0	0	0	0	0	0	1
412	0	5	4	4	2	2	1	0	0	0	1	1	0	0
413	1	5	5	7	1	2	1	0	0	0	0	0	1	1
414	0	5	7	12	1	2	2	0	2	0	2	0	1	1
415	1	5	6	3	0	0	0	0	0	0	0	1	0	0
416	1	5	5	7	1	2	1	0	0	0	1	2	1	1
417	1	5	5	5	1	0	0	0	0	0	1	2	0	0
418	0	6	5	1	0	1	0	0	0	0	0	0	1	0
419	1	6	7	2	1	0	0	0	0	0	0	1	0	0
420	1	6	7	1	0	0	0	0	0	0	0	2	0	0
421	1	6	6	1	1	0	0	0	0	0	0	1	0	0
422	0	5	5	6	1	1	1	0	0	0	0	1	0	1
423	0	6	5	1	1	0	0	0	0	0	0	1	0	1
424	0	5	4	9	0	2	0	0	0	0	0	0	1	0
425	1	5	5	8	2	2	2	0	0	0	2	1	1	1
426	1	6	6	2	0	0	0	0	0	0	0	2	0	0
427	0	5	4	6	2	1	0	0	0	0	0	2	1	0
428	1	5	4	12	2	2	2	0	0	0	1	0	0	1
429	0	5	5	6	2	2	2	1	1	1	2	0	1	1
430	1	6	5	2	0	0	0	0	0	0	0	0	0	0
431	0	5	4	9	1	2	0	0	0	0	0	1	1	1
432	0	5	5	6	0	0	1	0	0	0	0	1	0	1
433	0	5	4	4	1	2	0	0	0	0	0	1	1	1
434	0	5	1	1	1	1	2	1	1	1	1	1	1	1
435	1	6	4	4	1	0	2	2	1	1	1	1	1	1
436	1	6	0	0	0	0	0	0	0	0	0	0	0	0
437	0	5	1	1	0	0	0	0	0	0	0	2	0	0
438	0	5	4	6	2	2	2	2	1	1	1	1	1	1
439	0	6	2	6	2	2	0	0	0	0	0	0	1	1
440	0	5	0	0	0	0	0	0	0	0	0	2	0	0
441	0	6	2	4	1	2	0	0	0	0	0	1	1	0
442	0	5	1	3	1	2	0	0	0	0	0	0	1	0
443	0	5	2	4	0	2	1	0	0	0	0	0	0	1
444	1	5	3	3	2	2	0	0	0	0	0	0	1	1
445	0	5	3	2	0	2	0	0	0	0	0	2	0	0
446	1	5	3	4	2	2	0	0	0	1	1	0	1	1
447	0	5	2	3	1	2	0	0	0	0	0	1	1	0
448	1	5	2	4	0	2	1	0	0	0	0	1	0	0
449	0	5	4	3	1	2	0	0	0	0	0	2	0	0
450	0	5	1	2	1	2	1	0	0	0	0	1	0	0
451	0	5	2	6	1	1	0	0	0	0	0	0	0	0
452	1	6	2	4	0	2	0	0	0	0	0	1	0	0
453	1	6	2	3	2	2	1	0	0	0	0	0	0	0
454	0	6	2	3	1	2	0	0	0	0	0	2	0	0
455	1	6	3	4	0	2	0	0	0	0	0	1	1	1
456	0	6	3	4	1	2	0	0	0	0	0	0	0	0
457	0	5	2	4	0	0	0	0	0	0	0	0	0	0
458	1	6	2	7	0	2	1	0	0	0	0	2	0	0
459	1	6	2	6	1	2	0	0	0	0	0	1	1	1
460	1	5	2	1	2	0	2	0	0	0	0	0	0	0
461	0	5	1	2	0	0	0	0	0	0	0	1	0	0
462	0	6	2	4	0	2	0	0	0	0	0	2	0	0
463	0	5	4	6	1	2	1	0	0	0	0	1	0	0
464	1	6	2	3	0	2	0	0	0	0	0	2	1	1
465	0	6	4	4	0	0	0	0	0	0	0	1	0	0
466	0	6	2	4	0	2	0	0	0	0	0	1	0	0
467	1	6	2	4	0	2	2	0	0	0	0	1	1	1
468	1	6	2	4	2	2	0	0	0	0	0	1	0	0
469	1	6	2	3	2	2	0	0	1	2	1	1	1	1
470	0	5	2	4	0	2	0	0	0	0	0	1	0	0
471	1	5	2	2	2	2	0	0	0	0	0	1	0	0
472	0	5	2	2	2	0	2	0	0	0	0	0	0	1
473	0	6	3	1	2	2	0	0	0	0	0	0	0	0
474	1	6	2	5	0	0	0	0	1	0	0	1	1	1
475	0	6	2	4	1	2	0	0	0	0	0	0	0	0
476	0	5	2	3	1	2	1	0	0	0	2	1	0	0
477	1	6	3	4	1	2	0	0	0	0	0	1	0	0
478	0	6	2	4	1	2	0	0	0	0	0	0	0	0
479	1	5	3	4	1	2	1	0	0	0	0	0	0	0
481	0	5	2	8	0	1	0	0	0	1	0	0	0	1
482	0	5	2	7	0	2	0	0	0	0	0	0	1	1
483	1	5	3	3	0	1	2	0	0	0	0	1	0	0
484	0	5	2	2	0	2	2	0	0	0	0	1	0	0
485	0	5	2	4	0	2	2	0	0	0	0	0	0	1
486	1	5	3	2	0	2	2	0	0	0	0	1	0	0
487	0	6	0	0	1	0	0	1	0	2	0	1	1	1
488	1	5	3	6	1	2	1	0	0	0	0	0	0	0
489	0	5	0	0	0	2	0	0	0	0	0	0	0	0
490	0	5	3	2	1	2	0	1	1	1	1	0	0	1
491	1	5	3	3	0	2	1	0	0	1	0	2	0	1
492	1	5	2	2	2	2	0	0	0	0	0	1	0	0
493	0	5	2	3	2	2	1	0	1	0	0	0	0	0
494	0	5	4	2	0	2	0	0	0	0	0	0	1	0
495	1	5	1	1	1	2	2	0	0	0	1	0	1	1
496	1	5	4	3	0	1	0	0	0	0	0	1	0	0
497	1	5	4	1	2	2	0	0	0	0	0	1	0	0
498	1	5	0	0	0	2	0	0	0	0	0	0	0	0
499	0	5	6	6	1	2	2	2	1	1	1	0	1	1
500	1	5	2	2	2	2	0	0	0	0	0	1	0	1
501	1	5	2	6	1	1	1	1	0	1	1	0	0	1
502	0	5	4	4	2	2	0	1	0	1	2	0	1	1
503	0	5	4	2	1	0	0	0	0	0	0	0	0	0
504	1	5	0	0	2	2	0	0	0	0	0	0	0	1
505	0	5	5	6	2	2	2	0	0	0	0	0	1	0
506	0	5	5	6	1	2	1	0	0	0	0	1	0	1
507	1	5	0	0	1	1	0	0	0	0	2	1	1	0
508	0	5	0	0	1	1	0	0	0	0	0	1	0	0
509	0	5	4	2	1	2	0	1	0	0	0	0	0	1
510	1	5	0	0	1	1	0	0	0	0	0	1	0	0
511	0	5	2	6	2	2	0	0	0	0	0	1	1	0
512	1	5	0	0	2	2	2	0	0	0	0	1	1	0
513	1	5	0	0	1	2	0	0	0	0	0	0	0	0
514	0	5	0	0	0	0	0	0	0	0	0	0	0	0
515	1	5	1	8	1	2	2	0	1	0	2	0	1	1
516	1	5	3	3	1	2	0	1	1	0	2	0	0	0
517	0	5	2	6	1	2	0	0	0	0	0	1	0	0
518	1	5	4	1	2	2	0	0	0	0	0	0	0	0
519	0	5	0	0	2	2	0	0	0	0	0	0	1	1
520	0	5	0	0	1	1	0	0	0	0	0	1	0	0
521	1	5	5	6	2	2	0	0	0	0	0	0	1	1
522	1	5	0	0	2	2	1	0	0	0	0	1	0	0
523	0	5	0	0	2	2	0	0	0	0	0	1	0	1
524	0	5	2	2	1	2	1	0	0	0	0	1	0	0
526	0	5	3	4	2	1	0	0	0	0	0	1	1	1
527	1	5	7	6	2	2	2	0	0	0	1	1	0	0
528	0	5	3	6	0	2	1	0	0	0	0	1	0	0
529	1	5	0	0	1	2	1	0	0	0	0	0	1	1
530	0	5	0	0	1	2	0	0	0	0	0	0	0	0
531	0	5	4	3	2	2	0	0	0	0	0	0	1	1
532	1	5	5	6	2	2	2	0	0	2	0	2	0	0
533	1	5	3	3	1	2	0	0	0	0	0	1	1	0
534	0	5	0	0	2	2	1	0	0	0	0	0	0	0
535	0	5	1	6	0	0	0	0	0	0	0	0	0	0
536	1	6	4	6	2	2	0	0	0	0	2	1	1	0
537	0	6	4	7	2	1	1	0	0	0	0	1	0	1
538	0	6	4	3	1	0	1	0	0	0	1	1	0	1
539	0	6	7	12	2	2	1	0	0	0	1	1	1	1
540	1	6	5	4	0	1	2	0	0	0	0	1	0	0
541	0	6	5	5	1	1	1	1	1	1	1	1	1	1
542	0	6	5	7	1	1	1	0	0	0	0	1	0	0
543	0	6	3	6	1	1	1	1	1	2	1	0	1	1
544	1	6	5	4	1	1	0	0	0	0	0	0	0	0
545	0	6	4	7	1	1	0	0	0	0	1	0	1	1
546	0	6	6	8	1	2	0	1	1	0	0	1	0	0
547	0	6	6	6	2	2	0	0	0	0	0	0	0	1
548	0	6	6	6	1	2	0	0	0	0	0	1	0	0
549	0	6	4	8	1	2	1	0	0	0	1	1	0	0
550	1	6	6	7	1	0	0	0	0	0	0	1	0	1
551	0	6	4	6	2	2	0	0	0	0	0	1	0	1
552	1	6	6	5	1	2	1	0	0	0	0	0	1	1
553	1	6	4	5	1	1	0	0	0	0	1	2	0	1
554	0	5	4	4	1	1	1	0	0	0	1	2	0	0
555	0	5	4	7	1	2	2	0	0	0	2	2	1	0
556	0	5	4	6	1	0	0	0	0	0	1	1	0	0
557	0	5	4	7	2	2	2	0	0	0	0	0	0	1
558	0	6	5	5	2	0	0	0	0	0	0	1	0	0
559	1	6	4	6	0	2	0	0	0	0	0	2	0	0
560	0	6	4	6	0	2	2	0	0	0	1	1	1	1
561	0	6	4	6	0	2	0	0	0	0	0	2	1	0
562	1	6	4	6	1	1	1	0	2	0	2	0	1	1
563	1	6	4	6	2	1	1	0	1	0	2	0	0	0
564	1	6	4	6	2	2	2	0	0	1	1	0	1	0
565	1	6	6	5	1	2	2	0	0	0	0	2	0	0
566	1	6	5	6	0	1	0	0	0	0	0	0	1	0
567	1	6	4	6	0	0	0	0	0	0	0	1	0	0
568	1	6	4	6	0	1	1	0	0	0	0	2	0	0
569	1	6	2	7	0	0	0	0	0	0	0	0	1	0
570	0	5	5	8	1	1	1	1	0	0	2	0	0	0
571	1	5	5	6	1	1	1	0	0	0	0	1	0	1
572	0	6	4	6	0	1	0	0	0	0	1	1	0	1
573	0	6	5	5	0	0	0	0	0	0	0	2	1	0
574	0	5	6	6	2	1	1	0	0	0	2	1	1	1
575	1	5	4	9	2	2	1	0	0	0	0	1	0	0
576	0	5	4	6	2	1	0	0	1	0	0	0	0	0
577	0	5	6	6	1	1	1	0	1	0	2	2	1	0
578	1	6	4	6	1	0	0	0	0	0	0	1	1	0
579	1	6	4	10	1	1	2	0	1	0	0	1	0	1
580	1	5	3	4	1	1	0	0	0	0	1	0	0	1
581	1	5	4	6	1	1	1	0	0	0	0	0	0	0
582	1	5	5	6	1	1	0	0	0	0	0	1	0	0
583	0	6	4	6	1	0	0	0	0	0	0	0	0	0
584	1	6	5	6	1	2	2	0	0	0	2	0	1	0
585	0	6	2	4	0	0	0	0	0	0	0	1	0	1
586	1	6	5	11	1	0	0	0	0	0	0	1	1	0
587	0	6	5	7	1	0	2	0	0	0	0	0	0	0
588	0	6	4	6	1	0	0	0	0	0	0	1	0	0
589	0	5	4	6	2	2	2	0	0	0	0	1	1	1
590	1	5	6	6	1	0	0	0	0	0	0	2	0	0
591	1	5	5	6	2	0	0	0	0	2	2	1	0	0
592	1	6	4	6	1	0	0	0	0	0	0	0	0	1
593	0	5	5	6	0	0	0	0	0	0	0	1	0	0
594	0	6	5	4	0	1	2	0	0	0	0	1	0	1
595	1	5	3	4	0	2	2	0	0	0	0	0	0	1
596	0	6	5	8	2	1	2	0	1	0	2	1	1	1
597	0	5	4	5	1	2	2	0	0	0	0	2	0	0
598	0	5	5	4	2	2	1	0	0	0	0	1	0	0
599	0	6	4	6	2	0	0	0	0	0	0	1	0	1
600	1	6	4	6	1	1	0	0	0	0	1	0	0	0
601	0	5	6	6	2	2	1	0	2	0	1	1	0	0
602	0	5	7	8	2	2	1	0	0	0	1	2	0	0
603	0	5	7	6	1	2	1	0	0	0	0	0	0	1
604	0	5	5	11	1	1	0	0	0	0	2	2	1	1
605	1	5	6	11	1	2	1	0	0	0	0	1	0	0
606	0	5	5	8	1	1	1	0	0	0	1	2	0	1
607	1	5	5	6	2	2	2	0	0	0	1	2	0	1
608	0	5	6	11	2	2	2	0	0	0	2	2	1	1
609	0	5	4	12	1	2	0	0	0	0	2	1	0	1
610	1	5	6	11	1	2	0	0	0	0	0	1	1	0
611	0	6	6	6	0	0	0	1	0	1	0	1	1	1
612	1	6	7	6	2	1	0	0	0	0	0	0	0	0
613	0	6	7	6	2	2	0	0	0	0	0	2	0	0
614	0	6	7	8	2	2	0	0	0	0	0	1	0	0
615	0	6	3	6	1	2	1	0	1	1	1	0	1	1
616	0	6	1	6	1	1	0	2	0	0	2	0	1	1
617	0	6	7	8	1	1	0	0	0	0	0	0	1	1
618	0	6	5	10	0	2	0	0	0	0	0	1	0	0
619	1	5	3	6	0	2	0	0	0	0	0	1	0	0
620	0	5	2	5	2	2	1	0	0	0	2	1	1	1
621	0	5	5	6	2	1	0	0	0	0	0	2	0	0
622	0	5	3	8	0	1	1	0	0	0	0	0	1	1
623	1	5	4	3	1	1	1	0	0	0	0	1	0	0
624	0	5	4	11	1	1	1	0	0	0	0	1	1	0
625	0	5	3	2	1	1	0	0	0	0	1	0	0	0
626	0	5	4	6	1	1	1	0	0	0	1	1	1	1
627	1	6	7	11	1	1	0	0	0	0	0	0	0	0
628	0	6	7	12	2	2	0	0	0	0	0	1	1	1
629	0	5	4	11	1	1	1	0	0	1	2	0	1	0
630	0	5	4	6	1	1	2	0	0	0	0	1	1	1
631	0	6	4	6	2	1	0	0	0	1	0	0	1	1
632	0	5	5	10	1	2	2	0	0	0	1	1	0	1
633	0	6	5	9	0	0	0	0	0	0	0	0	0	0
634	0	6	7	6	1	2	0	0	0	0	0	1	0	1
635	0	6	7	6	0	2	0	0	0	0	0	1	1	0
636	1	5	5	12	0	2	0	0	0	0	0	2	0	0
637	0	5	7	12	0	2	0	0	0	0	0	1	0	1
638	0	6	7	12	0	0	0	0	0	0	0	2	0	0
639	0	6	6	6	0	2	0	0	1	0	0	0	0	0
640	1	6	6	12	2	2	0	2	0	0	0	2	1	0
641	0	5	7	12	2	2	0	0	0	0	0	0	0	0
642	0	5	7	1	0	2	0	0	0	0	0	0	0	0
643	1	5	7	12	2	2	0	0	0	0	0	1	0	0
644	0	5	6	12	1	2	2	0	0	0	2	2	1	1
645	1	6	7	12	2	2	0	0	0	0	1	2	1	0
646	0	5	6	6	2	2	0	0	0	0	0	0	0	0
647	0	5	5	12	1	2	0	0	2	0	0	1	1	1
648	0	6	6	12	2	2	0	0	0	0	0	1	1	1
649	0	6	6	12	2	2	0	2	0	1	0	2	1	0
650	0	6	6	12	1	2	0	0	0	0	0	0	1	1
651	0	6	5	12	1	1	1	0	1	0	1	1	1	1
652	1	6	7	12	2	2	0	0	0	0	0	1	0	0
653	0	6	4	2	2	2	2	2	2	2	2	0	1	1
654	0	6	5	7	0	2	1	0	0	0	1	1	0	1
655	0	6	5	7	0	0	1	0	0	0	2	0	1	1
656	0	6	4	4	0	0	1	0	0	1	1	1	1	1
657	1	6	4	4	2	2	2	0	0	0	0	1	0	0
658	0	6	5	11	0	0	0	0	0	0	0	0	0	0
659	0	6	4	4	2	1	1	0	2	1	1	2	1	1
660	0	6	5	7	0	1	1	0	0	0	0	1	0	0
661	0	6	2	2	1	2	2	0	0	0	2	1	0	0
662	1	6	4	4	1	2	1	0	0	0	1	1	1	0
663	0	6	3	6	1	1	1	0	0	0	1	1	1	1
664	1	6	2	11	2	2	0	0	0	0	2	0	0	1
665	0	5	4	7	1	0	2	0	0	0	0	0	0	0
666	0	6	2	6	0	1	1	0	0	0	1	2	0	0
667	1	5	4	10	1	2	1	0	0	0	0	2	0	0
668	1	5	2	6	1	0	0	0	0	0	0	2	0	0
669	1	6	6	2	1	1	2	0	0	1	1	1	0	0
670	0	5	4	7	1	0	0	0	0	1	0	1	0	1
671	1	5	3	4	1	2	1	0	0	1	0	0	0	1
672	0	5	3	7	0	0	1	0	0	0	0	1	0	0
673	1	6	3	11	1	2	2	0	0	0	2	1	1	1
674	0	6	3	6	1	0	0	0	0	0	0	2	1	1
675	1	6	7	2	0	0	0	0	0	1	0	1	0	0
676	0	5	3	6	0	0	0	0	0	0	0	0	1	0
677	0	5	4	8	1	2	1	0	0	0	2	1	0	0
678	1	6	3	6	1	2	1	0	0	0	0	0	0	0
679	1	6	4	6	2	2	2	0	0	0	2	1	1	1
680	0	5	4	8	1	1	1	0	0	0	1	2	0	0
681	1	5	3	4	0	1	2	0	0	0	0	2	0	1
682	1	6	2	6	1	1	1	0	1	0	1	0	1	0
683	0	6	6	6	1	1	1	0	1	0	0	2	1	0
684	1	6	4	5	1	0	0	0	0	0	0	1	0	0
685	0	5	3	5	1	1	1	0	0	0	0	0	0	1
686	0	5	3	6	0	2	1	0	0	0	1	0	1	1
687	0	5	3	5	1	2	0	0	0	0	0	2	1	0
688	0	5	6	6	0	2	1	0	0	0	0	1	0	1
689	1	5	5	6	0	1	2	0	0	1	0	1	0	1
690	1	6	3	6	0	0	0	0	0	0	0	0	0	0
691	1	6	4	3	0	1	0	0	0	0	0	1	0	0
692	1	6	3	11	1	2	1	0	0	0	1	1	0	0
693	1	6	2	11	1	1	1	0	0	0	1	1	0	0
694	1	6	3	8	1	1	0	0	0	0	0	1	0	0
695	1	6	2	12	1	2	2	0	0	0	1	0	0	0
696	1	6	4	3	0	0	0	0	0	0	0	0	0	1
697	0	6	7	6	0	0	0	0	0	1	1	1	0	0
698	1	6	4	1	0	0	0	0	0	0	0	1	0	0
699	0	6	3	1	0	0	0	0	0	0	0	0	1	0
700	1	6	1	6	0	1	1	0	0	0	1	0	0	0
701	1	6	2	6	0	1	1	0	0	0	1	1	1	1
702	1	6	4	5	1	1	1	0	0	1	1	2	0	1
703	1	6	3	5	1	0	0	0	0	0	0	1	0	0
704	1	6	3	6	0	2	1	0	0	0	0	2	0	0
705	1	6	4	6	1	1	0	0	0	0	0	2	0	0
706	1	6	4	6	1	2	2	0	0	0	0	1	0	0
707	1	6	4	12	0	1	0	0	0	0	1	2	0	0
708	1	6	2	3	1	1	2	0	0	0	1	0	0	0
709	1	6	4	6	0	2	2	0	0	0	0	1	0	0
710	0	6	4	6	0	0	0	0	0	0	1	0	1	1
711	0	6	5	6	0	0	0	0	0	0	0	1	0	0
712	0	6	3	6	1	0	1	0	0	0	0	0	0	1
713	0	6	2	5	1	1	1	0	0	0	2	1	0	1
714	1	6	3	11	1	1	1	1	1	1	1	2	0	0
715	0	6	3	5	0	0	0	0	0	0	0	1	0	1
716	0	6	4	12	1	1	1	0	0	0	1	0	0	1
717	1	6	4	3	1	0	1	0	0	0	1	0	0	0
718	0	6	7	6	0	1	1	0	0	0	0	2	0	0
719	1	6	2	5	0	2	1	0	0	0	0	2	1	0
720	0	6	5	6	0	2	2	1	0	1	2	0	0	0
721	0	6	5	8	0	0	0	0	0	0	2	0	0	0
722	0	6	4	6	0	2	2	0	0	0	1	1	1	0
723	1	6	2	1	0	2	0	0	0	0	0	0	0	0
724	1	6	4	2	0	2	0	0	0	0	0	1	0	0
725	0	6	3	3	2	2	0	0	0	0	0	0	0	0
726	0	6	3	2	0	1	0	0	0	0	0	0	0	0
727	0	6	3	3	2	2	0	0	0	0	0	0	0	0
728	1	6	3	12	1	1	2	0	0	2	2	2	0	0
729	0	6	5	2	0	0	0	0	0	0	0	2	1	0
730	0	6	3	6	1	0	1	0	0	0	0	1	0	0
731	0	6	2	3	1	2	2	0	0	0	0	1	1	1
732	0	6	1	6	0	0	0	0	0	0	0	1	0	0
733	0	6	3	12	1	0	0	0	0	0	1	1	0	0
734	0	6	3	6	0	1	1	0	1	0	1	2	1	1
735	1	6	2	5	1	2	1	0	0	0	0	1	0	0
736	0	6	3	11	1	1	1	1	1	1	1	1	1	1
737	0	6	3	6	1	0	0	0	0	0	0	0	0	0
738	0	6	7	6	1	0	1	0	0	0	0	1	0	0
739	1	6	2	12	0	2	0	0	0	0	0	1	0	0
740	0	6	3	6	1	1	0	1	0	0	0	0	0	0
741	0	6	5	5	1	1	1	0	1	0	1	0	1	1
742	0	6	3	6	0	0	0	0	0	0	0	1	1	0
743	1	6	5	3	2	0	0	0	0	2	2	0	1	1
744	0	6	2	6	2	0	0	0	0	0	0	2	0	0
745	1	6	3	11	1	2	2	0	0	0	0	1	0	0
746	0	6	4	6	1	0	1	0	0	0	0	1	0	0
747	1	6	4	2	0	0	0	0	0	0	0	1	0	0
748	1	6	3	6	0	0	0	0	0	0	1	1	0	0
749	0	6	4	6	0	2	2	0	0	1	1	2	0	0
750	0	6	3	4	0	0	0	0	0	0	0	1	0	1
751	1	6	2	9	0	0	0	0	0	0	1	1	1	0
752	1	6	6	5	0	0	0	0	0	0	1	2	0	0
753	0	6	2	6	1	1	0	0	0	0	0	1	0	0
754	0	6	2	6	1	2	1	0	0	0	1	1	1	1
755	0	6	3	6	1	2	1	0	1	0	2	0	1	0
756	1	6	3	11	0	2	1	0	0	0	0	2	0	0
757	0	6	2	11	0	0	0	0	0	0	0	2	0	0
758	0	6	5	6	0	2	2	0	0	0	1	1	0	0
759	1	6	3	6	0	0	0	0	0	0	0	1	0	0
760	0	6	5	2	0	0	0	0	0	0	0	1	0	1
761	0	6	4	6	1	0	0	1	0	0	0	1	0	0
762	1	5	3	7	1	0	1	0	0	0	0	2	0	0
763	1	5	2	3	0	2	1	0	0	0	1	1	0	0
764	0	5	3	4	1	1	0	0	0	0	1	1	0	0
765	0	5	2	6	2	2	2	0	0	0	1	1	1	0
766	1	5	4	5	1	1	0	0	0	0	0	2	0	0
767	0	5	4	5	0	2	0	0	0	0	0	2	0	0
768	0	5	3	4	0	2	1	0	0	0	1	0	0	0
769	0	5	3	8	1	1	1	0	0	0	1	0	1	1
770	0	5	6	5	1	0	0	1	0	1	1	0	1	1
771	1	5	4	9	2	0	0	0	0	1	0	1	0	0
772	1	5	4	7	1	1	1	0	0	0	0	1	0	0
773	1	5	3	8	0	0	1	0	0	0	0	2	0	0
774	1	5	3	8	0	2	0	0	0	0	0	1	0	0
775	0	5	4	4	0	2	1	0	0	0	0	1	0	1
776	1	5	4	6	2	1	1	0	0	0	1	1	1	0
777	1	6	7	1	0	2	0	0	0	0	0	0	0	0
778	0	6	3	3	1	2	0	0	0	0	2	1	1	1
779	0	6	5	4	1	2	0	0	0	0	0	2	0	0
780	0	6	3	3	1	2	1	0	0	0	1	0	1	1
781	1	6	3	6	2	2	0	0	0	0	0	0	1	1
782	0	6	5	9	0	1	0	0	0	0	1	1	1	1
783	0	6	4	4	1	2	0	0	0	0	1	1	0	1
784	0	6	4	4	0	2	0	0	0	0	1	2	0	0
785	1	6	4	8	1	1	1	1	1	1	1	1	1	1
786	1	6	4	1	0	2	0	0	0	0	0	1	1	1
787	1	6	4	2	1	2	2	0	0	0	0	2	0	0
788	1	5	4	5	0	2	0	0	0	0	2	0	0	0
789	1	5	4	4	0	0	0	0	0	0	0	0	0	0
790	0	5	4	5	1	2	0	0	0	0	0	1	0	1
791	1	5	5	2	0	0	0	0	0	0	0	2	0	0
792	1	5	4	2	1	2	1	0	0	0	2	2	0	0
793	0	5	3	3	1	2	0	0	0	0	2	1	1	1
794	1	5	4	3	0	2	1	0	0	0	0	2	0	0
795	0	5	1	2	1	2	0	0	0	0	0	2	1	1
796	0	5	2	4	0	1	0	0	0	0	0	0	0	0
797	1	5	4	1	1	2	0	0	0	0	0	2	0	0
798	1	6	3	4	1	2	0	0	0	0	2	2	0	0
799	1	6	5	2	1	2	1	0	0	0	1	0	1	1
800	1	6	5	4	1	1	0	0	0	0	1	1	0	1
801	0	6	3	3	1	1	0	1	1	0	1	0	1	1
802	1	6	3	4	1	2	0	0	0	0	1	1	1	0
803	0	5	4	4	1	2	0	0	0	0	0	1	0	1
804	1	5	4	4	0	2	0	0	0	0	0	1	0	0
805	1	6	3	3	1	2	0	0	0	0	0	0	0	0
806	1	6	4	5	1	1	0	0	0	0	0	0	0	0
807	1	6	3	1	1	2	0	0	0	0	0	0	1	0
808	1	6	5	2	0	2	0	0	0	0	0	2	0	0
809	1	5	5	5	1	2	2	0	0	1	2	1	0	0
810	1	5	4	4	1	2	2	0	0	0	0	1	1	1
811	0	6	3	3	1	2	2	0	0	0	0	1	1	0
812	1	6	4	10	1	2	0	0	0	0	0	1	1	1
813	1	5	3	6	1	2	0	0	0	0	0	0	1	1
814	0	5	4	11	1	1	0	0	0	0	0	1	1	1
815	1	5	6	11	2	2	1	0	0	0	0	2	0	0
816	0	6	4	3	2	2	0	0	0	0	0	0	1	0
817	0	5	4	5	0	2	0	0	0	0	0	1	0	1
818	1	5	1	6	1	2	1	0	0	0	0	0	1	1
819	1	6	4	3	0	2	0	0	0	0	1	1	0	1
820	1	6	4	2	1	2	0	0	0	0	0	2	0	0
821	1	6	5	5	1	2	0	0	0	0	0	2	0	0
822	0	6	4	5	2	2	1	0	0	0	1	1	1	0
823	1	5	7	3	0	2	2	0	0	0	0	2	1	0
824	1	6	5	6	1	2	0	0	0	0	0	1	0	1
825	0	6	4	2	1	1	0	1	1	0	0	0	1	1
826	0	6	0	0	1	0	0	0	0	0	1	2	0	0
827	0	6	5	1	1	0	0	1	0	1	0	1	0	1
828	0	6	0	0	1	0	1	2	0	0	0	0	0	0
829	0	5	5	4	1	1	1	0	1	0	0	1	0	0
830	0	5	4	6	0	0	0	0	0	0	0	2	0	0
831	0	5	6	8	2	2	2	0	0	0	0	2	0	0
832	1	5	5	5	1	2	1	0	0	0	1	1	1	1
833	0	6	0	0	1	0	0	1	0	0	0	2	0	0
834	0	5	7	6	1	2	0	0	0	0	0	2	0	1
835	1	5	4	8	2	2	1	0	0	0	2	2	0	0
836	1	5	4	3	0	1	2	0	0	0	1	2	0	0
837	0	5	7	6	1	1	0	0	0	0	1	1	0	0
838	1	6	0	0	1	1	0	0	0	1	1	0	0	1
839	0	6	2	1	1	2	0	0	0	0	0	2	0	0
840	1	6	3	4	2	2	0	0	0	0	0	1	0	0
841	1	6	2	5	1	2	0	0	0	0	0	0	0	0
842	0	6	5	4	1	2	1	0	0	0	0	0	1	1
843	0	6	4	8	2	2	2	0	0	2	2	0	1	1
844	0	6	4	3	2	2	1	0	0	0	0	0	0	0
845	1	6	0	0	0	1	0	0	0	0	0	0	0	0
846	0	6	3	5	1	0	0	0	0	0	0	1	1	1
847	0	6	0	0	1	0	0	0	0	0	0	1	0	1
848	0	6	0	0	1	2	1	0	0	0	0	1	0	0
849	1	6	5	1	1	2	0	0	0	0	0	0	0	1
850	1	6	5	1	1	2	0	0	0	0	2	0	1	1
851	1	6	5	1	0	2	0	0	0	0	0	2	0	0
852	1	6	5	3	2	2	1	0	0	0	0	1	0	1
853	1	6	5	2	2	2	1	0	0	0	0	2	1	0
854	1	6	0	0	0	2	1	0	0	0	2	0	0	1
855	0	6	5	8	1	1	1	0	0	1	1	0	1	1
856	0	6	3	7	1	2	2	0	0	0	0	2	0	0
857	1	6	0	0	1	2	0	0	0	0	0	0	1	0
858	0	5	2	1	0	0	0	0	0	0	0	0	0	0
859	0	6	0	0	1	2	1	2	1	2	2	2	1	1
861	0	5	0	0	1	2	2	0	1	1	2	1	1	1
862	1	5	0	0	0	2	0	0	0	0	0	2	1	1
863	0	5	1	6	2	2	1	0	0	0	0	1	0	0
864	0	5	1	1	1	1	1	1	1	1	1	1	1	0
865	0	6	4	1	0	0	0	0	0	0	0	0	0	0
866	0	6	4	8	1	0	1	0	1	1	2	1	0	0
867	0	6	4	3	0	0	0	0	0	1	0	0	0	0
868	1	6	5	1	1	1	1	0	0	1	0	1	0	0
869	1	5	3	2	1	1	0	0	0	0	0	2	0	0
870	0	6	4	4	0	1	1	0	0	0	0	1	1	1
871	0	6	5	3	0	2	1	0	0	0	0	0	0	0
872	1	5	3	4	0	1	0	0	0	0	1	0	1	1
873	0	5	0	0	0	0	0	0	0	0	0	1	0	0
874	0	5	3	4	1	1	1	1	1	1	1	1	1	1
875	1	6	4	2	1	0	0	2	0	0	1	2	0	1
876	0	6	3	1	0	1	1	1	1	0	1	2	1	0
877	0	6	2	1	1	2	0	0	0	0	0	2	0	0
878	1	6	4	6	0	1	0	0	0	0	2	1	1	1
879	1	6	2	3	1	2	0	0	1	1	1	0	1	1
880	0	6	0	0	0	2	0	0	0	0	0	1	0	0
881	1	5	0	0	0	2	0	0	0	0	0	1	0	0
882	1	5	1	2	0	2	0	0	0	0	1	0	0	0
883	1	6	7	3	1	1	0	0	0	0	0	2	1	1
884	0	6	0	0	1	1	0	0	0	0	0	1	0	0
885	1	6	4	2	0	0	0	0	0	0	0	1	0	0
886	1	5	5	2	0	0	0	0	0	0	0	1	0	0
887	0	6	0	0	0	0	0	0	0	0	0	0	0	0
888	1	6	0	0	1	1	1	1	1	1	1	1	0	1
889	1	6	0	0	1	1	0	0	0	0	1	0	0	1
890	0	6	5	4	1	2	0	0	0	0	0	1	0	0
891	1	6	0	0	0	2	0	0	0	0	0	2	0	0
892	0	6	1	1	0	0	0	0	0	0	0	1	0	0
893	0	5	4	2	2	2	0	0	0	0	0	1	0	0
894	1	6	4	2	2	2	0	0	0	2	1	0	1	1
895	0	5	1	1	0	1	0	0	0	0	0	0	0	1
896	0	5	5	2	1	2	0	0	0	0	0	0	0	0
897	1	6	5	2	0	0	0	0	0	0	0	1	0	1
898	0	5	6	3	1	2	0	0	0	0	1	1	0	0
899	1	6	5	6	1	2	0	0	0	0	0	1	1	1
900	0	5	5	3	0	2	0	0	0	0	0	0	0	0
901	1	5	5	4	1	2	0	0	0	1	0	2	1	1
902	1	6	4	2	1	2	1	0	0	0	1	1	0	0
903	0	5	0	0	0	1	0	0	0	0	0	2	0	0
905	0	5	5	1	1	1	0	0	0	0	0	1	0	0
906	1	5	0	0	0	1	0	0	0	0	0	2	0	0
907	0	5	2	3	0	2	0	0	0	0	0	2	0	1
908	0	6	0	0	1	2	0	0	0	0	0	1	1	0
909	0	5	4	4	2	2	0	0	0	0	0	0	0	0
910	0	5	0	0	1	2	0	0	0	0	0	0	1	1
911	0	6	4	1	0	1	1	0	0	0	0	2	0	0
912	1	6	0	0	0	0	0	0	0	0	0	0	0	0
913	0	5	4	1	1	2	0	0	0	0	0	1	0	0
914	0	6	2	1	1	1	0	0	1	0	0	0	1	1
915	0	5	0	0	1	1	0	0	0	0	0	1	0	0
916	1	6	4	2	0	0	0	0	0	0	0	2	0	0
917	0	5	1	1	1	2	0	0	0	0	0	1	0	1
918	1	6	0	0	1	2	0	0	0	0	0	1	1	0
919	0	5	4	3	2	0	0	0	0	0	0	1	0	0
920	0	6	0	0	0	2	0	0	1	0	0	0	0	0
921	0	6	0	0	0	0	0	0	0	0	0	0	0	1
922	1	6	4	3	0	0	0	0	0	0	0	0	0	0
923	1	6	0	0	1	2	1	0	0	0	1	1	1	1
924	1	6	0	0	0	0	0	0	0	0	0	0	0	0
925	0	5	2	2	0	2	0	0	0	0	0	0	0	0
926	0	5	5	4	2	2	0	0	0	0	0	0	0	0
927	0	5	4	6	1	2	2	0	2	0	1	1	1	1
928	0	6	4	4	2	2	2	0	0	0	0	2	0	0
929	0	6	5	3	2	2	2	0	0	0	1	0	0	0
930	1	5	1	3	1	2	2	0	0	0	0	0	1	0
931	0	5	0	0	1	1	0	0	0	0	0	1	0	0
932	0	6	3	3	0	0	1	0	0	0	1	0	1	0
933	1	5	5	6	1	1	0	0	0	0	0	0	1	1
934	0	6	0	0	2	2	0	0	0	0	0	2	0	0
935	1	5	5	1	1	2	0	0	0	0	0	0	0	0
936	0	6	0	0	0	0	0	0	0	0	0	2	0	0
937	0	6	0	0	0	0	0	0	0	0	0	1	0	0
938	0	5	5	2	2	2	1	0	0	0	0	2	1	0
939	1	5	0	0	0	0	0	0	0	0	0	1	0	0
940	1	5	0	0	0	0	0	0	0	0	0	1	0	0
941	0	6	4	7	1	2	2	0	0	0	2	0	1	1
942	0	5	1	5	0	2	0	0	0	0	0	0	0	0
943	0	5	0	0	2	0	0	0	0	0	2	0	1	0
944	0	5	1	10	0	2	1	0	0	0	1	1	1	1
945	1	6	0	0	1	1	0	0	0	0	0	0	0	0
946	1	5	4	10	0	2	0	0	0	0	0	1	0	0
947	0	6	0	0	1	0	0	1	0	1	1	0	1	0
948	1	5	2	10	0	2	0	0	0	0	0	2	0	0
949	0	5	3	5	1	0	1	0	0	1	0	1	1	1
951	0	5	0	0	0	1	0	0	0	0	0	0	0	0
952	0	5	0	0	0	1	0	0	0	0	0	0	0	0
953	0	5	4	10	1	2	2	0	0	2	2	0	1	1
955	1	5	0	0	1	1	0	0	0	0	0	2	0	0
956	0	6	0	0	0	2	1	0	0	0	0	0	0	0
957	0	6	3	2	0	1	1	0	1	0	0	2	1	1
958	0	6	5	6	0	0	0	0	0	0	2	0	0	0
959	1	5	4	3	0	0	0	0	0	0	0	2	0	0
960	1	6	3	4	2	2	1	0	0	0	1	2	0	0
961	0	6	0	0	2	2	2	2	2	2	2	0	1	1
962	0	6	5	1	2	1	1	0	1	0	1	0	1	1
963	1	5	4	10	0	2	1	0	0	0	0	1	1	0
964	0	5	4	4	0	0	0	0	0	0	0	1	0	1
965	1	6	0	0	1	1	0	0	0	0	0	0	1	0
966	0	5	4	4	1	2	0	0	0	1	1	1	1	1
967	1	6	0	0	1	2	1	0	0	0	0	0	0	0
968	0	6	4	1	1	0	0	0	0	0	2	1	1	0
969	0	5	6	6	2	2	1	0	0	0	0	1	0	0
970	0	5	1	1	1	1	0	0	0	0	0	0	0	0
971	1	6	0	0	0	2	0	0	0	0	0	0	0	0
972	0	5	0	0	0	1	0	0	0	0	0	0	0	0
973	0	5	0	0	1	2	0	0	0	0	0	0	0	0
974	0	6	6	3	0	2	1	0	0	0	0	1	0	1
975	1	5	4	3	1	2	0	0	0	0	1	2	0	1
976	1	6	0	0	0	2	0	0	0	0	0	1	0	0
977	0	5	4	6	2	2	1	0	0	1	1	1	1	1
978	1	5	3	1	0	2	0	0	0	0	0	0	0	0
979	0	5	7	4	1	2	1	0	0	0	0	0	1	0
980	1	5	1	1	0	2	0	0	0	0	0	1	0	0
981	0	5	5	6	2	2	0	0	0	0	0	1	0	0
982	0	5	4	2	0	1	0	0	0	0	0	1	0	0
983	1	5	0	0	1	1	0	0	0	0	0	0	0	0
984	0	5	5	6	1	2	2	1	0	1	0	2	1	1
985	0	6	3	2	0	0	0	0	0	0	0	1	0	0
986	1	6	5	6	1	0	0	0	0	0	0	1	0	0
987	1	5	4	1	1	2	1	0	0	0	0	1	1	1
988	0	6	4	6	1	1	0	0	0	0	1	2	0	0
989	0	5	5	2	1	2	1	0	0	0	2	1	0	0
990	1	5	5	5	1	2	2	0	0	0	2	2	1	0
991	1	5	4	4	1	2	0	0	0	2	2	2	0	1
992	0	5	6	3	1	2	0	0	0	0	0	1	0	0
993	1	6	4	3	1	1	0	0	0	0	1	2	1	0
994	0	6	0	0	0	2	0	0	0	0	0	0	0	0
995	0	6	4	4	2	2	2	0	0	1	1	1	1	0
996	1	6	5	3	0	0	0	0	0	0	0	0	0	0
997	0	6	3	5	1	1	0	0	0	0	0	1	1	0
998	0	6	0	0	0	1	0	0	0	0	0	0	0	0
999	0	6	0	0	0	2	2	0	2	0	2	2	0	0
1000	1	6	4	4	0	0	1	0	0	0	0	2	0	0
1001	0	6	5	3	2	2	1	0	0	1	1	1	0	0
1002	1	6	1	1	1	1	0	0	0	0	0	0	0	0
1003	1	6	2	6	2	2	2	2	0	0	0	1	1	1
1004	1	6	4	4	1	2	0	0	0	0	0	1	0	0
1005	1	6	6	2	1	2	0	1	0	0	0	1	0	0
1006	0	6	3	1	0	2	0	0	0	0	0	1	1	0
1007	1	6	4	3	1	2	2	0	0	0	0	2	0	0
1008	1	6	0	0	1	2	0	0	0	0	0	0	1	0
1009	1	6	3	1	1	2	0	0	0	0	0	0	0	0
1010	1	5	3	2	0	1	0	0	0	0	0	2	0	1
1011	0	6	4	7	0	1	2	0	0	0	0	1	0	0
1012	0	6	0	0	0	0	0	0	0	0	0	0	0	0
1013	0	6	2	6	2	2	0	1	0	0	0	1	1	1
1014	1	6	4	1	1	2	0	0	0	1	1	1	0	1
1015	0	6	0	0	1	1	0	0	0	0	0	1	0	0
1016	0	6	3	3	1	0	0	0	0	0	0	0	0	0
1017	0	6	0	0	1	0	0	0	0	0	0	0	0	0
1018	1	6	0	0	0	0	0	0	0	0	0	0	0	0
1019	0	6	0	0	1	1	1	0	0	0	0	0	0	0
1020	1	6	2	1	0	0	0	0	0	0	0	1	0	0
1021	0	6	4	2	2	2	0	0	0	1	0	1	0	0
1022	0	5	5	1	0	2	0	0	0	0	0	1	0	1
1023	0	5	3	7	0	2	0	0	0	0	1	0	1	1
1024	0	5	5	4	1	1	0	0	0	0	0	0	0	0
1025	1	6	0	0	0	0	0	0	0	0	0	0	0	1
1026	0	6	0	0	0	0	0	0	0	0	0	0	0	1
1027	0	5	3	4	1	1	1	0	0	0	0	1	0	1
1028	1	6	0	0	0	2	0	0	0	0	0	2	0	0
1029	0	5	0	0	1	2	0	0	0	0	0	0	1	0
1030	1	5	4	4	1	2	1	0	0	0	0	0	0	0
1031	0	6	0	0	1	2	0	2	0	0	1	1	0	0
1033	1	6	1	1	0	0	0	0	0	0	0	0	0	1
1034	0	5	2	2	1	2	0	0	0	0	0	1	1	1
1035	1	6	6	1	1	2	0	0	1	0	0	2	0	1
1036	1	6	3	1	2	0	0	0	0	0	0	1	0	0
1037	0	6	3	4	2	2	0	0	0	0	1	0	0	1
1038	0	6	4	6	2	2	0	0	0	0	1	0	1	1
1039	0	6	0	0	1	1	1	1	1	1	1	1	0	1
1040	0	6	1	1	0	0	0	0	0	0	0	0	0	0
1041	1	6	5	6	1	0	0	0	0	0	0	1	0	0
1042	0	6	4	2	1	1	1	0	0	0	1	1	1	0
1043	0	6	3	4	0	0	0	0	0	0	0	1	1	1
1045	1	6	1	1	1	1	0	1	0	0	0	0	1	1
1046	0	6	0	0	0	0	0	0	0	0	0	1	0	0
1047	0	6	0	0	1	2	0	0	0	0	0	0	0	0
1048	0	6	5	4	1	1	1	1	1	1	1	1	1	1
1049	0	6	3	3	1	2	0	0	0	0	0	0	0	0
1050	0	6	4	2	0	1	0	0	0	0	0	1	0	0
1051	0	6	0	0	2	2	0	0	0	0	0	0	0	0
1052	1	5	3	4	0	0	0	0	0	0	0	0	0	0
1053	0	6	0	0	1	2	0	0	0	0	0	0	0	0
1054	1	5	0	0	0	1	0	0	0	0	0	2	0	1
1055	0	5	4	1	2	1	0	0	0	0	1	1	0	1
1056	0	5	3	2	1	1	1	1	1	1	1	1	1	1
1057	1	5	7	1	1	2	1	0	1	1	1	1	1	1
1058	0	5	3	4	1	2	1	0	1	0	1	0	1	1
1059	1	5	3	4	1	0	0	0	0	1	0	0	1	0
1060	0	5	0	0	0	0	0	0	0	0	0	2	0	0
1061	1	5	7	1	1	1	0	0	0	0	0	1	0	0
1062	0	5	4	2	1	2	0	0	0	0	0	1	0	0
1063	1	5	1	1	1	2	0	0	0	0	0	0	0	0
1064	0	5	0	0	0	0	0	0	0	0	0	0	0	0
1065	1	6	5	6	1	1	0	0	0	0	0	0	0	0
1066	1	5	0	0	1	1	0	0	0	0	0	0	0	0
1067	1	5	4	1	2	2	1	0	0	1	0	1	1	1
1068	0	5	4	2	1	2	0	0	0	0	0	2	0	0
1069	0	5	0	0	0	1	0	1	0	0	1	0	1	1
1070	0	5	7	2	0	1	1	0	1	0	1	1	0	0
1071	0	5	0	0	1	1	1	1	1	1	1	0	0	0
1072	0	5	6	4	1	2	1	0	0	0	0	1	0	0
1073	0	6	4	2	1	1	0	0	0	0	0	0	0	0
1074	0	6	0	0	0	2	0	0	0	0	0	1	0	0
1075	1	6	4	4	2	2	2	0	0	1	1	1	1	1
1076	0	5	5	2	0	2	0	0	0	1	0	1	0	0
1077	0	6	0	0	0	2	0	0	0	0	0	1	1	1
1078	1	5	2	1	0	2	0	0	0	0	0	0	0	0
1079	1	6	2	6	2	2	0	0	0	0	0	1	0	0
1080	1	6	0	0	1	2	0	0	0	0	0	0	0	1
1081	0	6	0	0	1	2	0	0	0	0	0	0	0	0
1082	0	6	0	0	1	2	0	0	0	0	0	0	0	1
1083	0	6	0	0	0	1	0	0	0	0	0	0	0	0
1084	0	6	0	0	1	1	1	1	1	2	2	2	1	1
1085	0	6	0	0	0	2	0	0	0	0	0	0	0	0
1086	1	6	3	2	1	0	0	0	0	0	0	1	0	0
1087	0	6	1	1	0	1	0	0	0	0	0	1	0	0
1088	0	6	3	2	1	1	0	0	0	0	0	0	1	0
1089	1	6	0	0	0	0	0	1	0	0	0	1	1	1
1090	0	6	5	1	2	2	2	0	0	0	2	0	0	1
1091	0	6	0	0	0	2	0	0	0	0	0	0	0	0
1093	0	6	4	2	0	0	0	0	0	0	0	1	0	0
1094	1	5	3	3	1	2	2	0	2	1	2	0	1	1
1095	0	6	0	0	0	1	0	0	0	0	0	0	0	0
1096	1	5	5	2	0	0	0	0	0	0	0	1	0	0
1097	0	6	0	0	0	1	0	0	0	0	0	1	0	0
1098	0	6	0	0	1	2	0	0	0	0	0	0	0	0
1099	0	6	0	0	1	2	0	2	0	0	2	0	0	0
1100	1	6	0	0	1	1	0	0	0	0	0	0	0	0
1101	0	6	0	0	0	2	0	0	0	0	0	0	0	1
1102	0	6	0	0	0	2	0	0	0	0	0	0	0	1
1103	0	6	0	0	1	1	0	0	0	0	0	0	0	0
1104	0	5	3	2	2	2	1	0	1	1	2	1	1	1
1105	0	5	3	2	1	2	0	0	0	0	0	2	0	1
1106	0	5	2	2	0	2	0	0	0	0	0	1	0	0
1107	0	5	0	0	0	1	0	0	0	0	0	0	0	0
1108	0	5	0	0	1	2	0	0	0	0	0	2	0	0
1109	1	5	2	1	2	1	0	0	0	0	0	0	0	0
1110	1	5	0	0	1	2	0	0	0	0	0	2	0	0
1111	0	5	4	1	0	2	0	0	0	0	0	0	0	0
1112	0	5	6	2	2	2	1	1	0	1	1	1	1	1
1113	0	5	5	1	1	2	0	0	0	0	0	1	1	0
1114	0	5	1	1	1	2	0	0	0	0	0	0	0	0
1115	1	5	1	1	0	1	0	0	0	0	0	1	0	0
1116	1	5	1	2	0	1	0	0	0	0	0	1	0	0
1117	1	5	6	1	2	2	0	1	0	0	0	1	1	1
1118	1	5	2	3	2	2	0	0	0	0	0	2	0	0
1120	0	5	0	0	1	1	0	0	0	0	0	1	0	1
1121	0	5	0	0	1	2	0	0	0	0	0	0	0	0
1123	1	5	0	0	1	2	2	0	0	0	1	0	0	1
1124	0	5	2	2	0	1	0	0	0	0	0	1	0	0
1125	1	5	3	1	1	1	0	0	0	0	0	1	0	0
1126	1	5	0	0	1	2	2	0	0	0	0	0	0	0
1127	1	5	5	2	1	1	0	0	0	0	0	1	1	0
1128	1	5	7	2	0	2	1	0	0	0	0	0	0	0
1129	0	5	0	0	1	2	0	0	0	0	0	0	0	0
1130	0	6	0	0	0	0	0	0	0	0	0	0	1	0
1131	0	6	0	0	0	2	0	0	0	0	0	0	1	1
1132	0	5	0	0	0	1	0	0	0	0	0	0	0	0
1133	1	6	0	0	2	1	0	0	0	0	0	0	0	0
1134	1	5	5	5	1	1	1	2	1	1	1	1	1	1
1135	1	5	4	3	1	2	0	0	0	0	1	2	0	0
1136	0	6	0	0	0	2	0	1	0	0	0	0	0	0
1137	1	5	0	0	2	2	0	0	0	0	0	2	0	0
1139	1	5	5	2	1	2	1	0	0	0	0	1	1	1
1140	1	5	5	2	1	2	1	0	0	0	0	1	1	1
1141	0	5	0	0	0	0	0	0	0	0	0	1	0	0
1142	0	6	4	2	0	0	0	0	0	0	0	2	0	0
1143	1	6	4	4	0	1	1	0	0	0	1	1	1	1
1144	1	6	0	0	0	1	0	0	0	0	0	2	0	1
1145	1	6	4	3	1	1	0	0	0	0	1	1	0	0
1146	0	6	2	1	0	0	0	0	0	0	0	1	0	0
1147	0	5	7	6	2	2	0	0	0	0	0	2	1	0
1148	1	6	4	5	0	2	0	0	0	0	0	1	1	0
1149	1	5	4	2	1	1	1	1	1	1	1	2	0	0
1151	0	6	0	0	0	1	0	0	0	0	0	0	0	0
1152	0	6	0	0	1	2	0	0	0	0	0	0	0	0
1153	0	6	0	0	1	2	0	0	0	0	0	0	1	0
1154	0	5	6	6	2	2	2	2	2	2	2	2	1	1
1155	0	6	7	6	2	2	0	0	0	0	0	0	1	0
1156	0	5	5	12	2	2	0	0	0	0	0	0	1	1
1157	1	6	2	1	1	1	1	0	0	0	0	1	0	0
1158	0	6	0	0	0	0	0	0	0	0	0	2	0	1
1159	1	6	0	0	1	1	0	0	0	0	0	1	0	0
1160	0	6	4	6	1	1	1	2	0	0	1	0	1	1
1161	1	6	0	0	0	0	0	0	0	0	0	2	0	0
1162	1	6	5	1	0	0	0	0	0	0	0	0	1	1
1163	0	6	5	1	0	0	0	0	0	0	0	1	0	0
1164	0	6	6	2	1	1	0	0	0	0	1	2	0	0
1165	1	6	5	2	0	0	0	0	0	0	0	1	0	0
1166	0	6	7	11	1	2	0	0	0	0	0	1	0	0
1167	0	6	7	8	1	2	0	0	0	0	0	0	0	0
1168	0	6	5	11	1	2	0	0	0	0	0	0	0	0
1169	1	6	5	5	0	0	0	0	0	0	0	1	0	0
1170	0	6	0	0	0	0	0	0	0	0	0	0	1	1
1171	0	6	6	1	0	2	0	0	0	0	0	1	0	0
1172	1	6	5	6	2	2	0	0	0	0	0	1	1	1
1173	0	5	0	0	0	2	0	0	0	0	0	0	1	1
1174	1	5	0	0	0	1	1	0	0	0	0	0	1	0
1175	0	5	5	11	1	2	0	0	0	0	1	1	1	1
1176	1	6	4	1	2	0	0	2	0	2	0	2	1	1
1177	0	6	0	0	1	2	0	0	0	0	0	0	0	0
1178	1	6	6	2	0	0	0	0	0	0	0	2	0	0
1179	0	5	4	6	1	1	0	0	0	0	0	1	0	0
1180	0	5	3	5	1	2	2	0	0	0	0	1	0	1
1181	0	6	5	11	1	0	0	0	0	0	0	2	1	0
1182	0	5	4	6	1	0	0	0	0	0	0	2	0	0
1183	0	5	3	4	1	2	1	0	0	0	0	0	1	1
1184	1	5	5	6	0	2	0	0	0	0	0	1	0	0
1185	0	5	5	5	2	2	2	1	1	2	2	1	1	1
1186	0	5	0	0	1	2	1	0	0	0	0	0	0	0
1187	0	5	4	1	0	2	0	0	0	0	0	2	0	0
1188	1	5	3	6	1	1	1	0	1	0	0	1	0	0
1189	0	5	0	0	0	0	0	0	0	0	0	0	0	0
1190	1	5	2	2	1	1	0	0	0	0	1	2	1	0
1191	0	5	0	0	1	2	0	0	0	0	0	1	0	0
1192	0	5	4	11	0	1	1	0	0	0	0	1	0	0
1193	0	5	0	0	1	2	0	0	0	0	0	0	0	0
1194	1	5	7	1	1	2	1	0	0	1	1	2	1	0
1195	0	5	5	5	0	2	2	0	0	1	1	1	1	1
1196	1	5	4	6	2	2	0	0	0	0	0	1	0	0
1197	0	6	0	0	0	0	0	0	0	0	0	0	0	0
1198	0	6	6	11	1	2	0	0	0	0	0	0	1	0
1199	0	5	0	0	0	1	0	0	0	0	2	0	1	1
1200	1	6	6	9	1	0	1	0	0	0	0	1	0	1
1201	0	5	7	6	1	1	0	0	0	0	0	0	1	1
1202	0	5	7	6	1	2	0	0	0	0	0	1	0	0
1203	0	6	2	4	0	0	0	0	0	0	0	1	0	0
1204	0	5	4	6	1	1	1	1	0	1	2	1	0	0
1205	0	5	5	6	0	2	0	0	0	0	0	2	1	1
1206	0	5	0	0	1	1	0	0	0	0	0	1	0	0
1207	1	5	4	5	0	1	1	0	0	0	0	1	0	0
1208	0	6	0	0	0	1	0	0	0	0	0	0	0	0
1209	0	5	0	0	1	1	0	0	0	0	0	0	1	0
1210	1	6	0	0	0	2	0	0	0	0	0	1	1	1
1211	0	5	0	0	1	2	0	0	0	0	0	1	1	0
1212	0	5	4	8	2	2	2	0	0	0	0	1	1	1
1213	0	5	5	6	0	1	0	0	0	0	0	1	0	0
1214	0	5	3	6	1	1	2	0	0	0	2	2	0	0
1215	1	5	6	12	1	1	0	0	0	0	1	2	0	0
1216	0	5	4	6	1	1	1	0	0	0	1	1	1	1
1217	0	5	3	6	0	1	1	1	1	1	1	2	1	1
1218	0	5	4	7	1	1	1	0	0	0	2	1	0	0
1219	0	5	7	6	2	2	0	0	0	0	0	1	1	0
1220	1	6	6	6	0	2	0	0	0	0	2	2	0	0
1221	0	5	5	4	1	2	1	0	0	0	2	0	1	0
1222	0	5	5	6	1	0	0	0	0	0	0	2	1	0
1224	0	6	4	12	1	1	2	1	0	0	0	1	1	1
1225	1	5	0	0	2	2	0	0	0	0	0	0	0	0
1226	0	6	0	0	1	2	0	0	0	0	0	0	0	0
1227	1	5	6	3	1	2	1	0	0	0	0	2	1	0
1228	1	5	3	11	0	1	1	0	0	0	0	1	0	0
1229	0	5	3	1	1	2	1	0	0	0	0	0	0	1
1230	0	6	0	0	0	0	0	0	0	0	0	1	0	0
1231	0	5	7	1	0	2	0	0	0	0	0	0	1	0
1232	0	6	0	0	1	1	0	0	0	0	0	0	0	1
1233	0	5	7	6	1	1	0	0	0	0	0	0	0	0
1234	0	6	4	9	1	0	0	0	0	0	0	1	1	1
1235	0	6	4	5	1	1	1	0	0	0	0	1	0	1
1236	0	6	5	5	1	1	2	0	0	2	1	1	1	1
1237	0	6	5	4	1	1	2	0	0	0	2	1	0	1
1238	1	6	5	3	1	1	0	0	0	0	0	1	0	0
1239	0	6	0	0	0	0	0	0	0	0	0	2	1	0
1240	0	5	3	5	1	1	1	0	0	0	0	0	0	0
1241	0	6	5	6	0	0	1	0	0	0	0	0	0	1
1242	0	6	2	9	0	2	2	0	0	0	0	2	1	1
1243	1	5	4	6	1	2	0	0	0	0	0	1	1	1
1244	1	6	7	6	2	2	0	0	0	0	0	1	1	1
1245	0	5	0	0	1	2	0	0	0	0	0	0	0	0
1246	0	5	4	6	0	0	0	0	0	0	0	1	0	0
1247	1	5	3	2	2	0	0	0	0	0	0	1	0	0
1249	1	5	4	1	0	0	0	0	0	0	0	1	0	0
1250	0	5	4	1	2	0	0	0	0	0	0	0	0	0
1251	0	5	1	1	1	2	0	0	0	0	0	1	0	1
1252	0	5	0	0	1	1	1	1	0	0	0	1	1	1
1253	1	6	0	0	2	2	0	0	0	0	0	2	0	0
1254	1	5	0	0	2	0	0	0	0	0	0	2	1	1
1255	0	5	4	1	2	0	0	0	0	0	0	1	0	1
1256	1	6	7	6	1	1	0	0	0	0	0	1	0	1
1257	1	6	6	1	0	1	0	0	0	0	0	0	0	0
1258	0	5	3	3	2	2	2	2	2	2	2	0	1	1
1259	0	5	3	2	0	0	0	0	0	1	0	1	0	0
1260	0	5	3	2	1	2	0	0	0	0	0	1	1	1
1261	0	6	7	6	1	0	0	0	0	0	0	0	0	0
1262	0	6	4	3	0	1	0	0	0	0	0	1	0	0
1263	1	5	2	1	0	0	0	0	0	0	0	0	0	0
1264	0	6	2	2	0	0	0	0	0	0	0	1	0	0
1265	1	6	0	0	0	1	0	0	0	0	0	1	0	0
1266	0	6	6	5	1	0	0	0	0	0	0	0	0	0
1267	0	5	4	1	2	0	1	1	1	0	1	2	1	1
1268	0	6	0	0	0	1	0	0	0	0	0	2	1	1
1269	0	5	3	1	2	0	0	0	0	0	0	0	1	0
1270	1	6	0	0	0	2	0	0	0	0	0	1	1	1
1271	0	6	7	6	1	0	2	0	0	0	2	1	1	1
1272	0	6	5	3	0	0	0	0	0	0	0	1	0	0
1273	0	5	7	4	1	2	2	0	1	0	1	0	1	1
1274	0	5	4	3	1	1	1	0	0	2	2	0	0	0
1275	0	6	4	7	2	0	2	0	0	2	2	1	1	0
1276	0	5	5	11	2	2	2	1	0	0	2	1	1	1
1277	1	6	4	8	1	1	1	0	0	1	0	0	0	1
1278	1	6	6	3	0	0	2	0	0	0	0	0	0	0
1279	0	5	4	12	1	2	2	0	0	1	1	0	1	0
1280	1	6	4	6	0	1	0	0	0	0	0	1	0	1
1281	0	6	3	9	2	2	0	0	0	0	2	2	0	1
1282	0	6	3	5	1	2	2	1	0	0	0	2	1	1
1283	0	6	4	11	1	2	2	0	0	0	2	0	0	0
1284	1	6	6	3	1	0	0	0	0	0	2	2	0	0
1286	1	6	3	2	2	0	0	0	0	0	0	0	0	0
1287	1	6	0	0	0	2	0	0	0	0	0	1	1	0
1288	1	6	7	3	1	2	0	0	0	0	1	0	0	0
1289	1	6	5	2	0	0	0	0	0	0	0	1	1	0
1290	1	6	0	0	2	2	0	0	0	0	0	1	0	0
1291	1	6	2	1	0	1	0	0	0	0	0	2	0	0
1292	1	6	5	3	2	2	0	0	0	0	0	1	0	1
1293	0	6	1	1	1	1	0	0	0	1	1	1	1	1
1294	0	6	6	3	1	0	0	0	0	1	0	2	1	1
1295	0	6	0	0	0	2	0	0	0	0	2	0	0	0
1296	1	6	4	2	0	2	0	0	0	0	0	1	0	0
1297	0	6	5	5	1	1	1	0	0	0	0	1	0	1
1298	0	6	0	0	1	1	1	1	1	1	1	0	1	1
1299	1	5	7	6	1	2	0	0	0	0	0	2	0	0
1300	0	6	0	0	0	0	0	0	0	0	0	2	0	0
1301	1	5	7	6	2	2	0	0	0	0	0	2	0	0
1302	0	6	2	2	0	2	0	0	0	0	0	2	0	0
1303	1	6	5	5	0	2	0	0	0	0	0	1	0	0
1304	1	6	4	2	0	2	0	0	1	0	0	2	0	0
1305	0	6	2	4	0	2	0	0	0	0	0	2	0	0
1306	1	6	1	1	1	2	0	0	0	0	0	1	0	0
1307	1	6	2	1	2	2	0	0	0	0	0	2	0	0
1308	1	6	1	2	0	1	0	0	0	0	0	0	0	1
1309	1	6	2	2	0	1	0	0	0	0	0	1	0	0
1311	1	6	1	1	1	2	0	0	0	0	1	1	0	0
1312	1	6	5	3	0	0	0	0	0	0	1	0	0	0
1313	0	6	4	5	1	2	2	0	0	0	2	2	0	1
1314	0	6	6	9	1	0	0	0	0	0	0	1	0	1
1315	0	6	5	5	1	1	1	1	1	1	1	1	1	1
1316	0	6	6	8	2	2	1	0	0	0	2	2	1	1
1317	0	6	4	5	1	2	1	0	0	0	0	0	1	1
1318	0	6	0	0	2	2	0	0	0	0	0	2	0	1
1319	1	6	5	4	2	2	0	0	0	0	2	2	0	0
1320	1	6	5	8	1	1	1	0	0	0	0	2	1	1
1321	1	5	0	0	0	0	0	0	0	0	0	1	0	0
1322	0	6	4	5	1	2	0	0	0	0	2	1	1	0
1323	1	6	6	12	0	0	0	0	0	0	0	0	0	0
1324	1	6	2	5	2	0	0	0	0	0	0	2	1	0
1325	0	5	7	6	1	1	1	0	0	0	0	1	0	1
1326	0	6	4	5	0	0	0	0	0	0	0	2	0	0
1327	0	5	5	6	1	1	1	1	0	1	1	1	1	1
1328	1	6	4	5	2	1	0	0	0	0	0	1	0	0
1329	0	5	5	6	1	1	0	0	0	0	1	1	0	0
1330	0	5	6	7	1	1	0	0	0	0	1	2	0	0
1331	0	5	3	6	0	1	0	0	0	0	0	2	1	0
1332	0	6	2	4	2	2	2	0	0	0	0	0	1	1
1333	0	6	5	1	1	2	0	0	0	0	0	0	1	0
1334	0	6	0	0	0	0	0	0	0	0	0	0	1	1
1336	0	6	4	6	0	2	0	0	0	0	0	1	1	1
1337	0	6	0	0	2	2	2	2	2	2	2	2	1	1
1338	0	6	4	2	1	2	0	0	0	0	0	0	0	0
1339	0	6	2	5	0	2	2	0	0	0	0	0	1	1
1340	0	5	3	3	1	1	1	1	2	1	1	1	1	1
1341	0	5	3	2	0	1	1	0	0	0	0	1	0	0
1342	0	6	2	8	1	2	1	0	0	0	2	0	0	1
1343	0	6	0	0	1	1	0	0	0	0	0	0	0	1
1344	0	5	4	2	2	2	0	0	0	1	1	0	0	0
1345	1	5	4	1	1	1	1	0	0	1	1	0	1	0
1346	0	5	4	3	1	1	2	0	0	2	1	0	1	1
1347	0	5	3	2	2	1	2	0	1	0	2	0	1	1
1348	1	5	4	3	1	0	1	1	1	1	1	1	1	1
1349	1	5	4	1	1	1	1	0	0	1	1	0	1	0
1350	1	5	1	1	2	2	0	0	0	0	0	2	0	0
1351	0	5	6	2	0	2	0	0	0	1	0	0	0	0
1352	0	5	4	2	2	2	0	0	0	1	1	0	0	0
1353	1	6	2	2	2	2	0	0	0	0	0	0	0	0
1354	0	5	5	4	1	1	1	0	0	0	1	1	0	0
1355	1	6	4	6	1	1	0	0	0	0	0	1	0	1
1356	1	5	4	5	1	2	0	0	0	1	1	1	0	0
1357	0	5	5	5	0	2	0	0	0	0	1	1	0	0
1358	1	5	4	6	1	0	0	0	1	0	1	2	0	1
1359	0	6	7	1	1	1	1	1	1	1	1	1	1	1
1360	0	6	3	1	0	0	0	0	0	0	0	0	0	0
1361	1	5	7	1	1	2	0	0	0	0	1	2	1	1
1362	0	6	3	3	0	0	0	0	0	0	0	1	1	0
1363	0	5	4	7	0	0	1	0	0	0	0	1	0	0
1364	0	5	3	6	1	0	0	0	0	0	0	1	0	0
1365	1	5	5	1	0	2	0	0	0	0	0	1	1	0
1366	1	5	3	7	1	1	0	0	0	0	0	1	1	1
1367	1	5	5	6	1	0	0	0	0	0	2	1	1	1
1368	1	6	7	1	0	0	0	0	0	0	0	1	0	0
1369	1	6	0	0	1	2	0	0	0	0	0	0	0	1
1370	1	6	7	4	2	2	1	0	0	0	0	1	0	0
1371	0	6	0	0	0	1	0	0	0	0	0	0	1	1
1372	0	6	5	7	0	0	0	0	0	0	0	0	0	0
1373	0	6	0	0	1	1	0	0	0	0	0	0	0	0
1374	0	6	3	3	0	1	0	0	0	0	0	2	0	0
1375	0	6	4	2	1	2	2	0	0	0	0	1	1	0
1376	1	6	5	3	0	0	0	0	0	0	0	0	0	0
1377	0	6	0	0	1	2	0	0	0	0	0	1	0	0
1378	0	5	4	6	1	0	0	0	0	0	0	1	0	1
1379	0	5	5	12	1	2	0	1	0	1	0	0	1	1
1380	0	5	3	6	1	2	0	1	1	1	0	2	1	1
1381	0	5	4	12	1	0	0	1	1	0	0	1	1	0
1382	1	5	4	12	2	2	1	1	0	2	0	2	1	1
1383	0	6	4	8	1	1	0	0	0	0	0	1	1	1
1384	0	6	3	6	1	2	0	0	0	0	0	1	0	0
1385	0	6	4	6	0	2	0	0	0	0	0	0	0	0
1386	0	6	3	6	1	2	0	0	0	0	0	2	0	0
1387	0	6	4	6	2	2	0	0	0	0	1	1	1	0
1388	0	6	3	6	1	1	1	1	1	1	1	2	0	0
1389	0	6	3	6	1	2	0	0	0	0	1	0	1	1
1390	1	5	3	6	0	1	0	0	0	0	0	0	0	0
1391	1	5	0	0	1	2	0	0	0	0	0	1	0	1
1392	0	6	3	6	2	2	0	0	0	0	0	0	0	0
1393	1	6	3	6	0	2	0	0	0	0	0	1	0	0
1395	0	6	3	6	0	1	0	0	0	0	0	2	0	0
1396	0	6	3	6	0	2	0	0	0	0	0	2	0	0
1397	1	6	3	6	2	1	0	0	0	0	0	0	0	0
1398	0	6	3	6	2	2	2	2	2	2	2	0	1	1
1399	0	6	0	0	0	0	0	0	0	0	0	2	0	0
1400	0	6	0	0	0	2	0	2	0	0	0	1	0	0
1401	0	6	3	8	1	2	1	0	1	2	0	0	1	1
1402	1	5	1	3	2	2	0	0	0	0	0	1	0	0
1403	1	5	7	2	0	2	0	0	0	0	0	0	0	0
1404	1	6	3	6	0	1	0	0	0	0	0	1	0	0
1405	0	6	0	0	1	1	1	0	0	0	0	2	1	0
1406	1	6	3	11	0	2	1	0	0	0	0	1	0	0
1407	0	6	0	0	0	2	2	0	0	0	0	1	0	0
1408	1	6	3	6	1	2	0	0	0	0	0	1	0	1
1409	1	6	3	6	1	2	0	0	0	0	0	2	0	0
1410	0	6	5	7	1	2	2	0	0	0	2	1	1	1
1411	0	6	4	6	0	0	0	0	0	0	0	1	0	0
1412	0	6	3	6	0	0	0	0	0	0	0	2	0	0
1413	0	6	6	9	1	2	2	0	0	0	2	2	1	1
1414	1	6	7	6	0	1	1	0	0	0	2	1	1	0
1415	0	5	2	6	0	1	0	0	0	0	0	2	1	0
1416	1	6	3	1	0	0	0	0	0	0	0	0	0	0
1417	0	6	7	11	1	1	1	0	0	0	2	0	1	1
1418	0	5	4	12	1	2	1	2	2	2	2	0	1	1
1419	0	6	3	6	0	2	0	0	0	0	0	0	0	0
1420	1	5	5	7	0	1	1	0	0	0	0	0	0	0
1421	0	6	0	0	0	2	0	0	0	0	0	0	0	0
1422	1	6	0	0	2	1	0	0	0	0	0	0	0	0
1423	0	6	6	2	0	0	0	0	0	0	0	1	0	1
1424	0	5	3	4	0	2	0	0	0	0	0	1	0	0
1425	0	5	6	9	2	2	1	2	0	2	2	1	1	1
1426	0	6	7	4	2	2	1	2	1	2	1	2	1	1
1427	0	6	5	2	2	2	2	2	2	2	2	2	1	1
1428	0	6	2	2	0	2	0	1	0	0	2	1	1	1
1429	0	5	3	6	1	1	0	0	1	0	1	2	1	0
1430	1	6	5	7	1	2	0	0	0	0	0	0	0	0
1431	0	5	5	11	2	2	2	2	2	2	2	0	1	1
1432	0	6	5	7	1	2	0	0	0	0	0	0	1	0
1433	0	6	5	1	2	0	0	0	0	0	0	0	0	0
1434	0	6	5	7	0	0	0	0	0	0	0	2	0	0
1435	1	6	0	0	1	0	0	0	0	0	0	2	0	0
1436	0	6	0	0	0	2	1	0	1	1	1	1	1	1
1437	1	6	5	7	1	2	1	0	1	1	1	1	0	0
1438	1	5	4	11	1	1	1	0	0	0	0	2	0	0
1439	1	6	5	7	2	0	0	0	0	0	0	1	0	0
1440	1	6	5	12	0	1	0	0	0	0	0	1	0	0
1441	0	6	5	3	0	0	0	0	0	0	0	1	0	0
1442	0	6	3	1	0	0	0	0	0	0	0	1	1	1
1443	0	6	0	0	0	0	0	0	0	0	0	2	0	0
1444	0	6	3	5	1	1	2	0	0	0	1	1	0	1
1445	1	6	5	12	1	1	0	0	0	0	0	0	0	0
1446	1	5	5	6	0	2	1	0	0	0	0	2	0	0
1447	1	6	5	12	0	0	0	0	0	0	0	2	1	0
1448	0	5	3	6	1	2	0	0	0	0	0	0	0	0
1449	1	5	4	11	2	2	2	0	0	0	0	1	0	0
1450	1	6	4	2	1	2	0	0	0	0	0	1	0	0
1451	1	6	3	6	2	0	0	0	0	0	0	1	1	1
1452	0	5	3	1	0	2	0	0	0	0	0	0	0	0
1453	0	6	3	3	2	2	0	0	0	0	1	1	1	1
1455	0	5	4	11	2	1	1	0	0	0	1	0	0	1
1456	1	6	4	4	0	0	1	0	0	0	0	1	1	1
1457	0	6	4	5	1	1	1	1	1	1	2	0	1	1
1458	1	6	5	3	0	1	1	0	0	0	0	0	1	1
1459	0	6	3	2	1	1	0	0	0	0	1	1	0	0
1460	0	6	3	4	1	1	0	0	0	0	1	1	1	1
1461	1	6	4	6	0	1	1	0	0	0	1	1	0	1
1462	1	6	3	6	2	1	0	0	0	0	0	2	0	0
1463	0	6	5	6	2	2	0	0	0	0	0	1	0	0
1464	0	6	4	6	1	1	1	0	0	0	1	1	0	0
1465	0	5	2	5	1	2	0	0	0	0	0	2	0	0
1466	0	6	5	7	2	1	0	0	0	0	0	0	0	1
1468	0	6	6	3	1	1	0	0	0	0	0	0	1	1
1469	0	5	7	4	2	2	2	0	0	2	2	0	1	1
1470	0	5	3	6	2	2	1	0	0	0	1	0	1	1
1471	1	5	3	6	1	2	0	0	0	0	1	0	0	0
1472	0	5	3	6	1	2	0	0	0	0	0	0	0	0
1473	1	5	3	6	0	2	0	0	0	0	0	1	0	0
1474	1	6	5	7	1	1	0	0	0	0	0	0	1	0
1475	0	5	4	7	0	0	2	0	0	0	2	1	1	0
1476	1	5	4	12	1	1	0	0	0	0	0	2	0	0
1477	1	6	5	12	2	2	0	0	0	0	0	2	0	0
1478	1	6	6	1	0	0	2	0	0	0	0	0	1	1
1479	0	6	0	0	0	0	0	0	0	0	0	0	0	1
1480	0	6	4	6	0	2	0	0	0	0	0	0	0	0
1481	0	6	5	12	2	0	0	0	0	0	0	1	0	0
1482	0	5	5	6	1	2	2	0	0	0	0	1	1	0
1483	0	6	0	0	1	2	0	0	0	0	0	0	0	0
1484	1	6	0	0	1	2	0	0	0	0	0	1	1	0
1485	1	6	5	9	1	1	2	0	0	0	1	1	0	1
1486	0	6	5	7	1	0	2	0	0	0	1	1	0	1
1487	0	5	5	6	2	2	0	2	2	2	1	0	1	1
1488	0	5	7	11	2	2	2	2	1	1	2	0	1	1
1489	0	5	6	7	2	2	0	2	1	2	2	0	1	1
1490	1	6	0	0	0	0	1	0	0	0	0	0	0	1
1491	0	6	5	6	2	2	2	2	2	2	2	0	1	1
1492	1	5	5	1	1	1	0	0	0	0	0	2	0	1
1493	1	6	2	6	0	1	0	0	0	0	0	1	0	0
1494	0	5	0	0	0	2	0	0	0	0	0	1	0	0
1495	1	5	0	0	2	1	2	0	0	0	0	1	1	1
1496	0	5	0	0	1	0	0	0	0	0	0	2	1	1
1497	0	5	3	6	0	2	0	0	0	0	0	1	0	0
1498	0	6	3	6	2	2	1	2	0	0	0	0	1	1
1499	0	5	6	3	0	0	0	0	0	0	0	1	0	0
1500	0	5	5	5	1	1	0	0	0	0	0	1	0	0
1501	0	5	3	6	2	1	1	0	0	0	1	1	1	1
1502	0	6	5	6	1	1	0	0	0	0	0	0	0	1
1503	0	6	3	2	1	2	1	0	0	0	0	2	1	1
1504	0	5	0	0	2	1	0	0	0	0	0	0	1	1
1505	1	6	3	11	2	2	0	0	0	0	0	1	1	0
1506	0	6	5	3	1	2	1	0	0	0	2	1	1	1
1507	0	6	7	7	2	0	0	0	0	0	0	0	0	0
1508	1	6	2	4	2	1	0	0	0	0	0	2	0	0
1509	1	5	3	6	0	2	0	0	0	0	0	1	0	0
1510	1	5	5	11	1	2	0	0	0	0	0	1	0	0
1511	1	5	3	4	2	1	1	0	0	0	0	1	0	0
1512	1	6	0	0	1	2	0	0	0	0	0	1	0	0
1513	0	6	3	6	0	0	0	0	0	0	0	2	0	0
1514	1	6	0	0	0	1	0	0	0	0	0	0	0	0
1515	0	6	4	5	0	1	0	0	0	0	0	1	0	0
1516	0	6	4	8	1	1	1	1	0	1	1	1	1	1
1517	0	6	4	11	2	2	1	0	0	0	0	2	1	0
1518	0	6	7	12	1	2	1	0	0	0	2	1	1	1
1519	1	6	5	4	0	2	0	0	0	0	0	1	0	1
1520	1	6	5	3	0	2	2	0	0	0	1	2	1	0
1521	0	5	0	0	0	1	0	0	0	0	0	2	0	0
1522	0	5	3	6	1	2	0	0	0	0	0	2	0	1
1524	1	5	5	2	1	1	0	0	0	0	0	2	0	0
1525	0	5	0	0	0	2	0	0	0	0	0	2	0	0
1526	0	6	4	2	0	0	0	0	0	0	0	0	0	0
1527	0	5	5	2	0	2	0	0	0	0	0	1	0	0
1528	1	5	5	2	0	2	0	0	0	0	0	0	0	0
1529	0	5	4	3	0	2	1	0	1	0	2	1	0	0
1530	0	5	5	2	2	2	0	0	0	0	0	0	0	0
1531	1	5	4	6	0	2	0	0	0	0	0	1	0	0
1532	0	5	5	2	0	0	0	0	0	0	0	0	0	0
1533	1	5	7	2	0	2	1	0	0	0	0	1	0	0
1534	0	5	4	5	1	1	1	0	0	0	0	0	0	0
1535	1	6	3	3	0	0	0	0	0	0	0	2	0	0
1536	0	5	4	5	1	1	1	0	0	0	0	0	1	1
1537	0	5	5	8	2	2	2	2	0	2	2	0	1	1
1538	0	5	5	2	0	0	0	0	0	0	0	0	0	0
1539	1	5	7	2	1	2	0	0	0	0	0	2	0	0
1540	1	5	5	5	1	1	1	1	1	1	1	0	1	1
1541	0	6	4	11	1	0	2	0	0	0	0	0	1	1
1542	0	5	4	2	0	0	0	0	0	0	0	0	0	0
1543	0	5	5	7	0	2	0	0	0	0	0	1	0	0
1544	0	6	0	0	0	0	0	0	0	0	0	1	0	0
1546	0	6	3	2	1	1	0	0	0	0	0	1	1	1
1547	0	6	1	1	1	1	1	1	1	1	1	1	1	1
1548	0	5	4	5	1	2	1	0	0	0	1	2	1	1
1549	1	5	4	6	1	2	1	0	0	0	0	1	0	1
1550	0	5	2	5	2	2	0	0	0	0	0	1	0	0
1551	0	6	5	6	2	2	1	0	0	0	1	2	1	1
1552	1	6	3	6	1	2	0	0	0	0	0	1	0	0
1553	1	6	1	6	0	2	0	0	0	0	0	1	0	0
1554	0	5	5	11	1	2	0	0	0	1	1	0	1	0
1555	0	6	4	2	1	2	0	0	0	0	0	1	1	0
1556	0	6	5	11	0	1	2	0	0	2	2	1	0	1
1557	1	5	5	3	2	2	0	0	0	0	0	1	0	0
1558	1	5	0	0	1	2	2	0	0	0	0	1	0	0
1559	1	6	0	0	2	0	0	0	0	0	0	2	1	1
1560	1	6	7	2	1	2	2	0	0	1	1	2	1	0
1561	1	5	5	1	0	2	0	0	0	0	0	1	0	0
1562	1	5	3	6	0	2	0	0	0	0	0	0	0	0
1563	1	6	3	4	1	1	2	0	0	0	0	2	1	1
1564	1	6	5	7	2	1	0	0	0	0	0	2	1	0
1565	0	5	4	4	0	0	0	0	0	0	0	1	0	0
1566	0	5	3	6	0	2	0	0	0	0	0	1	0	0
1567	1	5	4	2	0	2	0	0	0	0	0	1	0	0
1568	0	5	3	6	1	2	0	0	0	0	0	1	0	0
1569	0	6	7	4	1	1	0	0	0	0	0	1	0	0
1570	0	6	4	11	2	2	2	0	0	0	2	1	1	1
1571	1	6	6	8	1	1	0	0	0	0	0	2	0	0
1573	0	6	5	3	1	2	0	0	0	0	0	2	0	0
1574	0	6	2	6	2	0	0	0	0	0	0	0	1	1
1575	0	6	2	6	0	0	0	0	0	0	0	2	0	0
1576	0	6	3	2	2	2	0	0	0	0	1	0	0	0
1577	0	6	4	2	2	2	0	0	0	0	0	2	0	1
1578	0	6	0	0	1	2	0	2	2	0	1	1	1	0
1579	1	6	0	0	0	1	0	0	0	0	0	0	0	0
1580	1	6	2	2	0	1	0	0	0	0	0	0	0	0
1581	1	6	0	0	1	2	1	0	0	0	0	0	0	0
1582	0	6	0	0	1	1	0	0	0	0	0	2	0	1
1583	0	6	0	0	1	0	0	0	0	0	0	2	0	0
1584	1	6	2	6	0	0	0	0	0	0	0	1	0	0
1585	1	5	3	6	0	2	0	0	0	0	0	1	0	0
1586	1	6	0	0	2	2	0	0	0	0	0	2	1	0
1587	0	5	0	0	0	1	0	0	0	0	0	0	0	0
1588	0	6	0	0	0	0	0	0	0	0	0	1	1	1
1589	0	5	1	1	2	2	2	2	2	2	2	1	1	1
1590	1	5	5	4	0	1	2	0	0	0	0	1	0	0
1591	1	5	4	4	1	1	2	0	0	0	2	1	0	0
1592	0	5	4	5	0	1	0	0	0	0	0	1	0	0
1593	0	5	5	3	0	2	0	0	0	0	0	0	1	1
1594	1	6	5	2	2	0	2	0	0	0	2	1	0	0
1595	1	5	4	4	1	2	1	0	0	0	0	1	0	0
1596	0	5	4	4	2	2	2	0	0	0	1	0	1	1
1597	0	5	3	2	0	1	0	0	0	0	0	0	0	0
1598	0	6	2	6	0	2	0	0	0	0	0	2	0	0
1599	1	5	5	2	1	2	1	0	0	0	0	0	0	0
1600	1	5	0	0	2	2	0	0	0	0	0	0	1	0
1601	0	5	4	4	1	2	1	0	0	0	0	2	0	1
1602	0	6	4	11	2	2	1	0	0	0	0	2	1	0
1603	0	5	5	4	2	2	2	0	0	0	0	1	0	0
1604	0	5	4	6	2	1	0	0	0	2	1	0	1	1
1605	0	5	4	6	2	2	0	0	0	0	0	0	0	0
1607	0	6	3	6	0	2	0	0	0	0	0	2	1	0
1608	0	6	3	6	2	2	0	0	0	0	0	1	0	0
1609	0	6	4	4	1	0	0	1	1	1	1	1	1	1
1610	0	6	0	0	2	1	0	0	0	0	0	1	0	0
1611	1	6	0	0	1	2	0	0	0	0	0	1	0	1
1612	0	6	3	6	1	1	1	1	1	1	1	2	0	0
1613	0	6	3	4	0	1	0	0	0	0	0	0	0	0
1614	0	5	5	2	0	0	0	0	0	0	0	1	0	0
1615	1	5	7	2	1	2	0	0	0	0	0	2	0	1
1616	0	5	7	6	1	1	1	0	0	0	2	2	1	0
1617	1	5	5	11	1	1	1	0	0	1	2	2	1	1
1618	0	6	4	4	0	1	0	0	0	0	0	1	0	0
1619	0	6	4	5	0	1	1	0	0	0	0	2	0	0
1620	0	6	3	6	0	1	0	0	0	1	2	2	0	0
1621	1	6	3	6	0	1	0	0	0	0	0	1	0	0
1622	0	6	4	8	1	1	0	0	0	0	0	2	0	0
1623	0	6	5	5	0	1	0	0	0	1	2	2	1	0
1624	1	6	5	5	1	2	1	0	0	0	2	1	0	1
1625	0	6	2	9	0	1	0	0	0	0	0	1	0	0
1626	0	6	4	5	0	0	0	0	0	0	0	1	1	0
1627	0	5	5	8	2	2	0	0	0	0	0	2	0	0
1628	0	5	2	7	2	2	2	2	0	0	0	1	0	0
1629	0	5	5	11	0	2	0	0	0	0	0	2	0	0
1630	0	5	3	6	1	1	2	0	0	0	1	1	0	0
1631	1	6	6	8	0	2	0	0	0	0	0	2	0	1
1632	0	5	5	6	2	1	1	0	0	0	0	1	0	0
1633	0	5	6	6	0	2	1	0	0	1	1	1	0	0
1634	0	6	4	9	0	1	0	0	0	0	0	2	0	0
1635	1	6	4	6	1	2	0	0	0	0	0	2	0	0
1636	1	6	5	4	0	1	1	0	0	0	1	2	0	0
1637	1	5	2	5	2	2	0	0	0	0	0	2	0	0
1638	0	5	4	9	1	2	1	0	0	0	2	1	1	1
1639	0	6	4	9	0	1	0	0	0	0	0	2	0	0
1640	1	6	6	6	0	0	0	0	0	0	2	2	0	0
1641	0	5	4	6	0	2	0	0	0	0	0	1	0	1
1642	0	6	3	4	0	1	1	0	0	0	1	1	1	1
1643	0	6	5	3	1	1	1	2	1	2	2	0	1	1
1644	0	6	6	6	2	0	1	2	1	0	2	2	1	1
1645	0	6	4	5	0	0	0	0	0	0	0	0	1	1
1646	0	6	3	4	1	2	0	0	0	0	1	1	1	0
1647	1	6	4	5	0	0	0	0	0	0	0	1	0	0
1648	0	6	7	3	0	0	2	0	0	0	0	1	1	1
1650	0	6	4	6	0	2	0	0	0	0	0	0	0	0
1651	1	5	4	5	2	2	0	0	0	0	0	0	1	1
1652	1	6	3	6	0	2	0	0	0	0	0	2	0	0
1653	1	6	1	1	0	0	0	0	0	0	0	0	0	0
1654	0	6	2	6	1	2	0	1	0	1	1	2	0	0
1655	0	6	4	1	0	0	0	0	0	0	1	0	1	1
1656	1	6	4	4	2	2	0	0	0	0	0	1	0	0
1657	1	6	3	1	1	2	2	0	0	0	1	0	1	1
1658	0	6	5	6	1	1	0	0	0	0	0	1	1	0
1659	0	6	3	3	2	2	0	0	0	0	0	2	0	0
1660	0	6	4	5	0	2	1	1	0	0	1	2	1	0
1661	0	6	4	6	1	0	1	0	0	0	1	2	0	0
1662	0	6	4	3	1	0	2	0	0	0	0	0	0	1
1663	0	6	1	1	2	2	2	2	2	2	2	1	1	1
1664	1	5	7	4	1	2	2	0	0	0	2	1	0	1
1665	0	5	4	4	1	1	1	0	0	0	2	1	0	1
1666	1	5	4	5	1	2	0	0	0	0	0	2	0	1
1667	0	5	4	5	1	1	0	2	0	0	1	1	1	1
1668	0	5	4	6	1	1	1	1	1	1	1	2	0	1
1669	0	6	4	9	0	0	0	0	0	0	0	1	0	0
1670	0	6	4	6	1	2	0	0	0	0	1	2	1	0
1671	0	6	3	5	1	2	1	0	0	0	1	0	0	0
1672	0	5	4	5	0	1	2	0	0	0	2	0	0	0
1673	1	5	3	7	1	1	2	0	2	0	0	0	0	0
1674	1	5	0	0	1	2	0	0	0	0	0	0	0	0
1675	0	5	0	0	2	2	0	0	0	0	0	0	1	0
1676	1	5	0	0	0	0	0	0	0	0	0	0	1	1
1677	1	6	5	4	1	2	0	0	0	0	2	0	0	0
1678	0	5	0	0	1	2	1	1	0	1	0	0	0	0
1679	1	5	4	6	1	2	0	0	0	0	0	2	0	0
1680	0	5	5	4	1	2	1	0	0	0	2	2	1	0
1681	0	5	0	0	0	2	0	0	0	0	0	0	0	0
1682	0	6	4	5	1	1	1	0	0	0	0	2	0	1
1683	0	5	0	0	0	0	0	0	0	1	1	2	1	1
1684	1	5	0	0	1	2	0	0	0	0	0	1	0	1
1685	0	5	4	6	1	1	1	0	0	0	1	1	1	1
1686	1	5	4	12	1	2	0	1	1	1	1	1	1	1
1687	1	6	0	0	0	1	0	0	0	0	0	1	0	0
1688	1	6	4	2	1	2	0	0	0	0	0	1	0	0
1689	0	5	4	11	2	2	2	2	0	1	2	0	1	1
1690	0	6	0	0	0	0	0	0	0	0	0	1	0	0
1691	0	6	0	0	0	0	0	0	0	0	0	0	0	0
1692	0	6	3	1	0	1	0	0	0	0	0	0	1	0
1693	1	6	3	2	2	2	1	0	0	1	1	1	1	1
1694	0	6	0	0	0	2	0	0	0	0	0	0	0	0
1695	1	6	3	1	1	2	0	0	0	0	0	1	0	0
1696	0	6	5	4	0	0	0	0	0	0	0	0	1	1
1697	0	6	5	2	0	2	0	0	0	0	0	0	1	1
1698	1	6	0	0	0	1	0	0	0	0	0	0	0	0
1699	0	6	0	0	0	0	0	0	0	0	0	2	1	1
1700	1	5	3	6	1	2	0	0	0	0	0	1	0	0
1701	0	6	5	4	1	2	2	0	0	0	1	0	1	1
1702	0	6	3	1	1	2	0	0	0	0	0	0	0	1
1703	0	5	4	6	1	2	0	0	0	0	0	1	0	0
1704	0	5	4	2	0	0	1	0	0	0	1	1	0	0
1705	0	5	6	4	2	2	0	0	0	0	0	1	1	1
1706	1	5	5	3	1	2	0	0	0	0	0	2	0	0
1707	1	5	0	0	0	0	0	0	0	0	0	2	0	0
1708	1	5	5	4	1	2	1	0	0	0	0	1	0	1
1709	0	6	6	3	1	2	2	0	2	2	2	2	1	1
1710	0	6	3	2	2	1	0	0	0	0	0	1	0	1
1711	0	6	5	9	1	0	1	0	0	0	2	1	1	1
