# Supplementary material for: Predicting the effectiveness of the online clinical clerkship curriculum: Development of a multivariate prediction model and validation study
Source: PLoS One. 2022 Jan 27;17(1):e0263182. doi: 10.1371/journal.pone.0263182 (PMC8794117; doi:10.1371/journal.pone.0263182)
Supplement: S2 Dataset — (XLSX) [file pone.0263182.s007.xlsx]

## Sheet: sheet1
No	Sex	Year	Time_per_lecture	Frequency_of_lecture	Quiz_3categories	Assignment_3categories	Oral_presentation_3categories	Observation_3categories	Practice_3categories	Meeting_3categories	Interactive_discussion_3categories	Technical_problem	Satisfaction_binary	Motivation_binary
1	0	5	5	4	0	2	1	0	0	0	0	2	0	0
2	0	4	3	2	0	1	0	0	0	0	0	2	0	0
3	0	4	3	3	1	2	2	0	0	0	0	2	0	0
4	0	4	3	2	2	2	1	0	0	0	0	1	0	0
5	1	4	4	4	1	1	0	0	1	0	0	0	0	0
6	1	4	4	4	1	0	0	2	0	0	1	2	0	0
7	0	5	5	5	2	2	0	0	0	0	0	2	0	0
8	0	5	5	5	0	1	0	0	0	0	0	1	0	0
9	0	5	5	6	1	1	1	0	0	0	1	2	1	0
10	1	4	0	0	1	1	1	0	1	1	1	0	0	0
11	1	5	3	4	1	2	0	0	0	0	0	2	0	0
12	0	5	4	7	0	2	1	0	0	0	2	1	0	0
13	1	4	4	6	1	2	2	0	0	0	0	0	0	1
14	0	4	7	4	0	2	1	0	0	0	0	1	0	0
15	0	4	4	4	0	1	0	0	0	0	0	1	0	0
16	0	4	5	6	1	2	2	0	0	0	0	1	0	0
17	0	5	3	2	1	2	2	0	0	0	0	2	0	0
18	0	5	4	7	1	1	1	1	0	1	0	0	1	1
19	1	4	4	4	0	1	0	0	0	0	0	2	0	0
20	0	5	4	3	1	1	2	0	0	0	0	1	1	0
21	1	4	3	4	0	2	0	0	0	0	2	1	0	0
22	1	4	4	6	0	2	0	0	0	0	0	2	0	0
23	1	5	5	11	2	2	0	0	0	0	0	2	0	0
24	1	4	5	6	1	1	0	0	0	0	1	0	0	0
25	1	4	4	4	0	1	0	0	0	0	1	0	0	0
26	1	4	3	4	1	2	1	0	0	0	0	1	0	0
27	0	5	0	0	1	1	0	0	0	0	0	0	0	0
28	1	5	1	1	2	2	0	0	0	0	0	2	0	0
29	1	5	2	2	1	0	0	0	0	0	0	2	0	0
30	0	5	4	2	1	2	0	1	0	1	1	1	0	0
31	0	4	5	4	2	2	1	0	0	0	0	2	0	0
32	0	5	4	3	0	2	2	0	0	0	1	2	0	0
33	0	5	4	1	1	1	0	0	0	0	0	1	0	0
34	1	4	5	3	1	2	0	0	0	0	0	1	0	0
35	1	4	3	5	0	0	0	0	0	0	0	1	0	0
36	0	4	4	3	0	0	0	0	0	0	0	0	0	0
37	1	5	4	2	1	2	1	0	0	0	1	1	0	0
38	0	4	4	6	1	1	0	0	0	0	0	2	0	0
39	0	5	5	6	1	2	0	0	0	0	0	1	0	0
40	1	5	6	5	1	1	0	0	0	0	0	2	0	0
41	0	5	4	5	1	2	0	0	0	0	0	2	1	1
42	1	4	5	2	0	2	0	0	0	0	0	0	1	1
43	0	4	5	1	0	0	0	0	1	0	0	1	0	0
44	0	4	3	4	1	2	1	0	0	0	0	1	1	0
45	0	5	5	9	0	1	1	2	1	0	1	2	1	1
46	0	4	5	6	1	1	2	0	1	2	1	0	1	1
47	1	5	4	4	0	0	0	0	0	0	0	2	0	0
48	1	5	0	0	1	2	0	0	0	0	0	0	0	0
49	0	5	4	2	2	1	1	1	0	1	2	1	1	1
50	0	5	4	1	1	1	0	0	0	0	1	1	0	0
51	1	5	2	2	1	1	0	0	0	0	0	1	0	0
52	1	5	1	2	1	0	0	0	0	0	0	1	0	1
53	0	5	5	4	1	2	0	0	0	2	0	0	0	0
54	0	5	4	4	1	2	0	1	0	0	2	0	1	1
55	1	5	4	3	1	2	0	0	0	0	0	2	0	0
56	1	5	5	3	1	2	2	0	0	0	1	1	0	0
57	1	5	3	3	0	2	0	0	0	0	0	2	0	0
58	1	5	4	5	1	2	1	0	0	0	1	0	0	0
59	0	4	3	6	1	1	0	0	0	0	0	1	0	0
60	0	4	4	5	0	2	0	0	0	0	0	2	0	0
61	1	5	4	4	0	2	0	0	0	0	0	1	0	0
62	0	4	4	5	0	2	1	0	0	0	0	1	0	0
63	0	4	4	4	1	1	0	0	0	0	0	2	0	0
64	1	4	3	3	0	0	0	0	0	1	0	2	0	0
65	1	4	3	3	1	0	0	0	0	0	0	0	0	0
66	0	5	3	4	1	1	0	0	0	0	0	1	1	0
67	1	5	3	11	0	1	0	0	0	0	0	0	0	0
68	1	4	4	6	1	1	0	0	0	0	0	2	0	0
69	0	5	4	6	1	1	1	1	1	1	1	1	1	1
70	0	5	5	3	2	1	1	1	0	0	0	1	0	1
71	1	5	3	2	0	2	2	0	1	0	1	2	0	0
72	1	4	4	3	0	1	0	0	0	0	0	2	1	0
73	1	4	4	3	0	1	1	0	0	0	0	1	0	0
74	0	4	5	6	1	2	1	0	0	1	1	0	1	1
75	0	4	5	2	0	2	0	0	0	0	0	1	0	0
76	0	4	6	8	1	2	0	0	2	0	1	1	0	0
77	0	5	4	6	0	2	1	0	0	0	1	2	0	0
78	1	5	4	6	2	2	2	0	0	0	1	1	1	1
79	0	5	0	0	1	2	0	0	0	0	0	0	0	0
81	1	5	5	6	0	0	1	0	0	1	2	0	0	0
82	1	5	0	0	1	2	0	0	0	0	0	1	0	0
83	0	5	3	2	1	2	0	0	0	0	0	2	0	0
84	0	4	5	3	1	1	1	0	1	1	0	1	1	0
85	0	5	7	3	1	2	0	0	0	0	0	2	0	0
86	1	4	3	4	2	2	0	0	0	0	0	1	0	0
87	0	4	5	4	1	2	1	0	0	0	0	1	0	0
88	0	4	4	5	1	2	1	0	0	0	0	1	0	0
89	0	4	7	4	1	1	0	0	0	2	1	0	0	0
90	1	5	0	0	1	2	0	0	0	0	0	0	0	0
91	0	5	3	3	2	2	0	0	0	0	0	2	0	0
92	1	4	3	3	1	2	0	0	0	0	0	1	1	1
93	1	5	5	3	1	2	0	0	1	0	1	1	1	1
94	0	5	3	3	1	2	0	0	1	0	0	1	0	0
95	1	4	5	2	1	0	2	0	0	0	0	0	1	0
96	0	4	5	4	1	1	1	0	0	0	0	1	0	0
97	0	4	4	2	0	1	0	1	1	1	1	1	1	0
98	0	4	2	4	0	1	0	0	0	0	0	1	0	0
99	0	5	0	0	1	2	0	0	0	0	0	1	1	0
100	0	5	0	0	1	2	0	0	0	0	0	1	1	0
101	1	4	5	4	0	0	0	0	0	0	0	2	0	0
102	1	5	4	6	1	2	0	0	0	0	0	2	0	0
103	0	4	7	3	1	2	1	2	1	2	1	2	1	1
104	0	4	4	3	0	1	0	0	0	0	0	1	1	1
105	0	4	2	2	2	2	1	0	0	0	0	2	0	0
106	1	5	0	0	1	2	0	0	0	0	0	1	0	0
107	0	5	0	0	1	2	0	0	0	0	0	0	0	0
